# Supplementary material for: A new binuclear Ni(II) complex, an effective A3-coupling catalyst in solvent-free condition
Source: Heliyon. 2023 Jul 1;9(7):e17743. doi: 10.1016/j.heliyon.2023.e17743 (PMC10395144; doi:10.1016/j.heliyon.2023.e17743)
Supplement: Multimedia component 1 [file mmc1.zip]

Archive with 1 entries (1 files):
- H8_100.cif
