# Supplementary material for: A new binuclear Ni(II) complex, an effective A3-coupling catalyst in solvent-free condition
Source: Heliyon. 2023 Jul 1;9(7):e17743. doi: 10.1016/j.heliyon.2023.e17743 (PMC10395144; doi:10.1016/j.heliyon.2023.e17743)
Supplement: Multimedia component 1 [file mmc1.zip › H8_100.cif]

 
data_H8_100
 
_audit_creation_method            'SHELXL-2018/3'
_shelx_SHELXL_version_number      '2018/3'
_chemical_name_systematic         ?
_chemical_name_common             ?
_chemical_melting_point           ?
_chemical_formula_moiety          
 'C10 H32 N8 Ni2 O4, 2(Cl O4)'
_chemical_formula_sum
 'C10 H32 Cl2 N8 Ni2 O12' 
_chemical_formula_weight          644.75

loop_
 _atom_type_symbol
 _atom_type_description
 _atom_type_scat_dispersion_real
 _atom_type_scat_dispersion_imag
 _atom_type_scat_source
 'C'  'C'   0.0033   0.0016
 'International Tables Vol C Tables 4.2.6.8 and 6.1.1.4'
 'H'  'H'   0.0000   0.0000
 'International Tables Vol C Tables 4.2.6.8 and 6.1.1.4'
 'N'  'N'   0.0061   0.0033
 'International Tables Vol C Tables 4.2.6.8 and 6.1.1.4'
 'O'  'O'   0.0106   0.0060
 'International Tables Vol C Tables 4.2.6.8 and 6.1.1.4'
 'Cl'  'Cl'   0.1484   0.1585
 'International Tables Vol C Tables 4.2.6.8 and 6.1.1.4'
 'Ni'  'Ni'   0.3393   1.1124
 'International Tables Vol C Tables 4.2.6.8 and 6.1.1.4'
 
_space_group_crystal_system       monoclinic
_space_group_IT_number            14
_space_group_name_H-M_alt         'P 21/n'
_space_group_name_Hall            '-P 2yn'
 
_shelx_space_group_comment
;
The symmetry employed for this shelxl refinement is uniquely defined
by the following loop, which should always be used as a source of
symmetry information in preference to the above space-group names.
They are only intended as comments.
;
 
loop_
 _space_group_symop_operation_xyz
 'x, y, z'
 '-x+1/2, y+1/2, -z+1/2'
 '-x, -y, -z'
 'x-1/2, -y-1/2, z-1/2'
 
_cell_length_a                    7.0920(4)
_cell_length_b                    20.6153(9)
_cell_length_c                    8.7653(5)
_cell_angle_alpha                 90
_cell_angle_beta                  108.346(7)
_cell_angle_gamma                 90
_cell_volume                      1216.38(12)
_cell_formula_units_Z             2
_cell_measurement_temperature     100(2)
_cell_measurement_reflns_used     4591
_cell_measurement_theta_min       3.1110
_cell_measurement_theta_max       28.8020
 
_exptl_crystal_description        'parallelepiped'
_exptl_crystal_colour             'violet'
_exptl_crystal_density_meas       ?
_exptl_crystal_density_method     ?
_exptl_crystal_density_diffrn     1.760          
_exptl_crystal_F_000              668
_exptl_transmission_factor_min    ?
_exptl_transmission_factor_max    ?
_exptl_crystal_size_max           0.288
_exptl_crystal_size_mid           0.226
_exptl_crystal_size_min           0.126
_exptl_absorpt_coefficient_mu     1.838
_shelx_estimated_absorpt_T_min    0.620
_shelx_estimated_absorpt_T_max    0.801
_exptl_absorpt_correction_type    multi-scan
_exptl_absorpt_correction_T_min   0.8212
_exptl_absorpt_correction_T_max   1.0000
_exptl_absorpt_process_details    
;
CrysAlisPro 1.171.38.41 (Rigaku Oxford Diffraction, 2015)
Empirical absorption correction using spherical harmonics,
 implemented in SCALE3 ABSPACK scaling algorithm.
;
_exptl_absorpt_special_details    
;
Empirical correction (ABSPACK) includes:
- Absorption correction using spherical harmonics
- Frame scaling
;
_diffrn_ambient_temperature       100(2)
_diffrn_radiation_wavelength      0.71073
_diffrn_radiation_type            MoK\a
_diffrn_source                    'fine-focus sealed X-ray tube'
_diffrn_measurement_device        'four-circle diffractometer'
_diffrn_measurement_device_type   'Xcalibur, Atlas'
_diffrn_detector                  'CCD plate'
_diffrn_measurement_method        '\w-scan'
_diffrn_detector_area_resol_mean  10.6249
_diffrn_reflns_number             13196
_diffrn_reflns_av_unetI/netI      0.0312
_diffrn_reflns_av_R_equivalents   0.0341
_diffrn_reflns_limit_h_min        -9
_diffrn_reflns_limit_h_max        9
_diffrn_reflns_limit_k_min        -26
_diffrn_reflns_limit_k_max        26
_diffrn_reflns_limit_l_min        -8
_diffrn_reflns_limit_l_max        11
_diffrn_reflns_theta_min          2.640
_diffrn_reflns_theta_max          27.497
_diffrn_reflns_theta_full         25.242
_diffrn_measured_fraction_theta_max   0.982
_diffrn_measured_fraction_theta_full  1.000
_diffrn_reflns_Laue_measured_fraction_max    0.982
_diffrn_reflns_Laue_measured_fraction_full   1.000
_diffrn_reflns_point_group_measured_fraction_max   0.982
_diffrn_reflns_point_group_measured_fraction_full  1.000
_reflns_number_total              2752
_reflns_number_gt                 2363
_reflns_threshold_expression      'I > 2\s(I)'
_reflns_Friedel_coverage          0.000
_reflns_Friedel_fraction_max      .
_reflns_Friedel_fraction_full     .
 
_reflns_special_details
;
 Reflections were merged by SHELXL according to the crystal
 class for the calculation of statistics and refinement.
 
 _reflns_Friedel_fraction is defined as the number of unique
 Friedel pairs measured divided by the number that would be
 possible theoretically, ignoring centric projections and
 systematic absences.
;
 
_computing_data_collection                              
;
CrysAlis CCD 1.171.38.43 (Rigaku Oxford Diffraction, 2015
;
_computing_cell_refinement        
;
CrysAlis Red 1.171.38.43 (Rigaku Oxford Diffraction, 2015)
;
_computing_data_reduction         
;
CrysAlis Red 1.171.38.43 (Rigaku Oxford Diffraction, 2015)
;
_computing_structure_solution     'SHELXT 2014/5 (Sheldrick, 2014)'
_computing_structure_refinement 'SHELXL-2018/3 (Sheldrick, 2018)'
_computing_molecular_graphics      
;
Brandenburg & Putz (2006). Diamond 3.0. Crystal and Molecular
Structure Visualisation, University of Bonn, Germany
;
_computing_publication_material   'SHELXL-2014/7 (Sheldrick, 2014)'
_refine_special_details           
; 
 Refinement of F^2^ against ALL reflections.  The weighted R-factor wR and 
 goodness of fit S are based on F^2^, conventional R-factors R are based 
 on F, with F set to zero for negative F^2^. The threshold expression of 
 F^2^ > 2sigma(F^2^) is used only for calculating R-factors(gt) etc. and is 
 not relevant to the choice of reflections for refinement.  R-factors based 
 on F^2^ are statistically about twice as large as those based on F, and R- 
 factors based on ALL data will be even larger. 
;
_refine_ls_structure_factor_coef  Fsqd
_refine_ls_matrix_type            full
_refine_ls_weighting_scheme       calc
_refine_ls_weighting_details
'w=1/[\s^2^(Fo^2^)+(0.0218P)^2^+0.7347P] where P=(Fo^2^+2Fc^2^)/3'
_atom_sites_solution_primary      direct 
_atom_sites_solution_secondary    difmap
_atom_sites_solution_hydrogens    mixed
_refine_ls_hydrogen_treatment     mixed
_refine_ls_extinction_method      none
_refine_ls_extinction_coef        .
_refine_ls_number_reflns          2752
_refine_ls_number_parameters      178
_refine_ls_number_restraints      0
_refine_ls_R_factor_all           0.0341
_refine_ls_R_factor_gt            0.0254
_refine_ls_wR_factor_ref          0.0557
_refine_ls_wR_factor_gt           0.0527
_refine_ls_goodness_of_fit_ref    1.001
_refine_ls_restrained_S_all       1.001
_refine_ls_shift/su_max           0.003
_refine_ls_shift/su_mean          0.000
 
loop_
 _atom_site_label
 _atom_site_type_symbol
 _atom_site_fract_x
 _atom_site_fract_y
 _atom_site_fract_z
 _atom_site_U_iso_or_equiv
 _atom_site_adp_type
 _atom_site_occupancy
 _atom_site_site_symmetry_order  
 _atom_site_calc_flag
 _atom_site_refinement_flags_posn
 _atom_site_refinement_flags_adp
 _atom_site_refinement_flags_occupancy
 _atom_site_disorder_assembly
 _atom_site_disorder_group
Ni Ni 0.68791(3) 0.59433(2) 0.38713(3) 0.01021(7) Uani 1 1 d . . . . .
Cl Cl 0.35685(6) 0.65471(2) 0.82847(5) 0.01303(10) Uani 1 1 d . . . . .
O1 O 0.4556(2) 0.60035(6) 0.78249(18) 0.0252(3) Uani 1 1 d . . . . .
O2 O 0.5000(2) 0.70459(7) 0.89669(18) 0.0266(3) Uani 1 1 d . . . . .
O3 O 0.2067(2) 0.67985(8) 0.69056(17) 0.0294(4) Uani 1 1 d . . . . .
O4 O 0.2676(2) 0.63306(7) 0.94611(17) 0.0225(3) Uani 1 1 d . . . . .
N1 N 0.5565(2) 0.68256(7) 0.2868(2) 0.0130(3) Uani 1 1 d . . . . .
H1A H 0.448(3) 0.6722(10) 0.203(3) 0.019 Uiso 1 1 d . U . . .
H1B H 0.627(3) 0.7096(10) 0.247(3) 0.019 Uiso 1 1 d . U . . .
C2 C 0.5062(3) 0.71630(9) 0.4175(2) 0.0145(4) Uani 1 1 d . . . . .
H21 H 0.390608 0.695100 0.437075 0.017 Uiso 1 1 calc R U . . .
H22 H 0.471021 0.762033 0.387178 0.017 Uiso 1 1 calc R U . . .
C3 C 0.6841(3) 0.71345(9) 0.5678(2) 0.0152(4) Uani 1 1 d . . . . .
H31 H 0.796019 0.738022 0.551226 0.018 Uiso 1 1 calc R U . . .
H32 H 0.650631 0.733308 0.658877 0.018 Uiso 1 1 calc R U . . .
N2 N 0.7422(2) 0.64489(8) 0.6047(2) 0.0134(3) Uani 1 1 d . . . . .
H2A H 0.863(3) 0.6417(10) 0.659(3) 0.020 Uiso 1 1 d . U . . .
H2B H 0.675(3) 0.6285(11) 0.661(3) 0.020 Uiso 1 1 d . U . . .
N3 N 0.9659(2) 0.61250(9) 0.3632(2) 0.0159(3) Uani 1 1 d . . . . .
H3A H 1.011(3) 0.6481(11) 0.401(3) 0.024 Uiso 1 1 d . U . . .
H3B H 1.048(3) 0.5826(11) 0.414(3) 0.024 Uiso 1 1 d . U . . .
C4 C 0.9454(3) 0.60568(10) 0.1908(2) 0.0205(4) Uani 1 1 d . . . . .
H41 H 1.078164 0.604242 0.176049 0.025 Uiso 1 1 calc R U . . .
H42 H 0.871305 0.643033 0.129518 0.025 Uiso 1 1 calc R U . . .
C5 C 0.8342(3) 0.54333(10) 0.1318(2) 0.0215(4) Uani 1 1 d . . . . .
H51 H 0.807036 0.539077 0.014321 0.026 Uiso 1 1 calc R U . . .
H52 H 0.915397 0.505744 0.184978 0.026 Uiso 1 1 calc R U . . .
N4 N 0.6451(2) 0.54452(8) 0.1697(2) 0.0157(3) Uani 1 1 d . . . . .
H4A H 0.551(3) 0.5630(11) 0.093(3) 0.024 Uiso 1 1 d . U . . .
H4B H 0.608(3) 0.5040(11) 0.179(3) 0.024 Uiso 1 1 d . U . . .
O5 O 0.40367(18) 0.56867(6) 0.38592(15) 0.0131(3) Uani 1 1 d . . . . .
O6 O 0.24760(18) 0.49306(6) 0.48364(15) 0.0134(3) Uani 1 1 d . . . . .
C1 C 0.3994(3) 0.51775(8) 0.4622(2) 0.0108(4) Uani 1 1 d . . . . .
 
loop_
 _atom_site_aniso_label
 _atom_site_aniso_U_11
 _atom_site_aniso_U_22
 _atom_site_aniso_U_33
 _atom_site_aniso_U_23
 _atom_site_aniso_U_13
 _atom_site_aniso_U_12
Ni 0.00922(12) 0.00948(12) 0.01168(13) 0.00131(9) 0.00293(10) 0.00007(9)
Cl 0.0141(2) 0.0133(2) 0.0119(2) -0.00042(17) 0.00437(18) 0.00134(17)
O1 0.0342(8) 0.0147(7) 0.0352(9) 0.0010(6) 0.0232(8) 0.0057(6)
O2 0.0279(8) 0.0260(8) 0.0280(9) -0.0105(7) 0.0120(7) -0.0114(7)
O3 0.0250(8) 0.0411(9) 0.0169(8) 0.0050(7) -0.0007(7) 0.0108(7)
O4 0.0268(8) 0.0247(8) 0.0210(8) 0.0009(6) 0.0143(7) -0.0010(6)
N1 0.0151(8) 0.0108(7) 0.0124(8) 0.0008(6) 0.0034(7) -0.0001(6)
C2 0.0172(9) 0.0112(9) 0.0153(10) 0.0003(7) 0.0056(8) 0.0011(7)
C3 0.0179(9) 0.0114(9) 0.0166(10) -0.0021(7) 0.0058(8) -0.0011(7)
N2 0.0112(8) 0.0150(8) 0.0135(8) 0.0023(7) 0.0030(7) 0.0004(7)
N3 0.0125(8) 0.0192(8) 0.0160(9) 0.0020(7) 0.0042(7) 0.0009(7)
C4 0.0148(9) 0.0314(11) 0.0170(10) 0.0062(9) 0.0075(8) 0.0026(9)
C5 0.0211(10) 0.0285(11) 0.0157(10) -0.0014(9) 0.0070(9) 0.0082(9)
N4 0.0174(8) 0.0139(8) 0.0144(9) 0.0012(7) 0.0032(7) 0.0016(7)
O5 0.0109(6) 0.0110(6) 0.0169(7) 0.0040(5) 0.0034(5) 0.0003(5)
O6 0.0113(6) 0.0119(6) 0.0167(7) 0.0032(5) 0.0042(6) 0.0000(5)
C1 0.0114(9) 0.0100(8) 0.0112(9) -0.0014(7) 0.0037(8) -0.0002(7)
 
_geom_special_details
;
 All esds (except the esd in the dihedral angle between two l.s. planes)
 are estimated using the full covariance matrix.  The cell esds are taken
 into account individually in the estimation of esds in distances, angles
 and torsion angles; correlations between esds in cell parameters are only
 used when they are defined by crystal symmetry.  An approximate (isotropic)
 treatment of cell esds is used for estimating esds involving l.s. planes.
;
 
loop_
 _geom_bond_atom_site_label_1
 _geom_bond_atom_site_label_2
 _geom_bond_distance
 _geom_bond_site_symmetry_2
 _geom_bond_publ_flag
Ni O5 2.0809(12) . ?
Ni N3 2.0810(16) . ?
Ni N2 2.1000(16) . ?
Ni O6 2.1005(12) 3_666 ?
Ni N4 2.1014(16) . ?
Ni N1 2.1058(15) . ?
Cl O3 1.4331(15) . ?
Cl O2 1.4364(15) . ?
Cl O4 1.4400(14) . ?
Cl O1 1.4445(14) . ?
N1 C2 1.477(2) . ?
N1 H1A 0.90(2) . ?
N1 H1B 0.89(2) . ?
C2 C3 1.512(3) . ?
C2 H21 0.9900 . ?
C2 H22 0.9900 . ?
C3 N2 1.479(2) . ?
C3 H31 0.9900 . ?
C3 H32 0.9900 . ?
N2 H2A 0.84(2) . ?
N2 H2B 0.85(2) . ?
N3 C4 1.479(3) . ?
N3 H3A 0.83(2) . ?
N3 H3B 0.87(2) . ?
C4 C5 1.512(3) . ?
C4 H41 0.9900 . ?
C4 H42 0.9900 . ?
C5 N4 1.480(2) . ?
C5 H51 0.9900 . ?
C5 H52 0.9900 . ?
N4 H4A 0.87(2) . ?
N4 H4B 0.89(2) . ?
O5 C1 1.250(2) . ?
O6 C1 1.257(2) . ?
C1 C1 1.554(3) 3_666 ?
 
loop_
 _geom_angle_atom_site_label_1
 _geom_angle_atom_site_label_2
 _geom_angle_atom_site_label_3
 _geom_angle
 _geom_angle_site_symmetry_1
 _geom_angle_site_symmetry_3
 _geom_angle_publ_flag
O5 Ni N3 172.80(6) . . ?
O5 Ni N2 91.79(6) . . ?
N3 Ni N2 95.36(7) . . ?
O5 Ni O6 80.26(5) . 3_666 ?
N3 Ni O6 99.00(6) . 3_666 ?
N2 Ni O6 89.39(6) . 3_666 ?
O5 Ni N4 90.46(6) . . ?
N3 Ni N4 82.39(7) . . ?
N2 Ni N4 177.74(7) . . ?
O6 Ni N4 90.85(6) 3_666 . ?
O5 Ni N1 85.22(6) . . ?
N3 Ni N1 96.38(7) . . ?
N2 Ni N1 83.18(6) . . ?
O6 Ni N1 163.48(6) 3_666 . ?
N4 Ni N1 97.15(7) . . ?
O3 Cl O2 109.42(10) . . ?
O3 Cl O4 109.80(9) . . ?
O2 Cl O4 109.63(9) . . ?
O3 Cl O1 110.01(9) . . ?
O2 Cl O1 109.27(9) . . ?
O4 Cl O1 108.68(8) . . ?
C2 N1 Ni 105.42(11) . . ?
C2 N1 H1A 112.9(13) . . ?
Ni N1 H1A 106.6(14) . . ?
C2 N1 H1B 108.0(13) . . ?
Ni N1 H1B 118.4(14) . . ?
H1A N1 H1B 105.7(19) . . ?
N1 C2 C3 108.57(15) . . ?
N1 C2 H21 110.0 . . ?
C3 C2 H21 110.0 . . ?
N1 C2 H22 110.0 . . ?
C3 C2 H22 110.0 . . ?
H21 C2 H22 108.4 . . ?
N2 C3 C2 109.04(15) . . ?
N2 C3 H31 109.9 . . ?
C2 C3 H31 109.9 . . ?
N2 C3 H32 109.9 . . ?
C2 C3 H32 109.9 . . ?
H31 C3 H32 108.3 . . ?
C3 N2 Ni 108.48(12) . . ?
C3 N2 H2A 111.3(15) . . ?
Ni N2 H2A 109.9(15) . . ?
C3 N2 H2B 109.6(15) . . ?
Ni N2 H2B 110.5(15) . . ?
H2A N2 H2B 107(2) . . ?
C4 N3 Ni 107.14(12) . . ?
C4 N3 H3A 113.3(16) . . ?
Ni N3 H3A 112.1(16) . . ?
C4 N3 H3B 107.2(15) . . ?
Ni N3 H3B 108.6(14) . . ?
H3A N3 H3B 108(2) . . ?
N3 C4 C5 107.65(16) . . ?
N3 C4 H41 110.2 . . ?
C5 C4 H41 110.2 . . ?
N3 C4 H42 110.2 . . ?
C5 C4 H42 110.2 . . ?
H41 C4 H42 108.5 . . ?
N4 C5 C4 108.74(15) . . ?
N4 C5 H51 109.9 . . ?
C4 C5 H51 109.9 . . ?
N4 C5 H52 109.9 . . ?
C4 C5 H52 109.9 . . ?
H51 C5 H52 108.3 . . ?
C5 N4 Ni 109.22(12) . . ?
C5 N4 H4A 111.3(14) . . ?
Ni N4 H4A 110.0(15) . . ?
C5 N4 H4B 109.0(14) . . ?
Ni N4 H4B 109.5(14) . . ?
H4A N4 H4B 108(2) . . ?
C1 O5 Ni 113.41(11) . . ?
C1 O6 Ni 112.12(11) . 3_666 ?
O5 C1 O6 125.88(16) . . ?
O5 C1 C1 116.73(18) . 3_666 ?
O6 C1 C1 117.40(19) . 3_666 ?
 
loop_
 _geom_torsion_atom_site_label_1
 _geom_torsion_atom_site_label_2
 _geom_torsion_atom_site_label_3
 _geom_torsion_atom_site_label_4
 _geom_torsion
 _geom_torsion_site_symmetry_1
 _geom_torsion_site_symmetry_2
 _geom_torsion_site_symmetry_3
 _geom_torsion_site_symmetry_4
 _geom_torsion_publ_flag
Ni N1 C2 C3 47.23(16) . . . . ?
N1 C2 C3 N2 -55.85(19) . . . . ?
C2 C3 N2 Ni 34.40(17) . . . . ?
Ni N3 C4 C5 -47.37(17) . . . . ?
N3 C4 C5 N4 54.5(2) . . . . ?
C4 C5 N4 Ni -33.87(18) . . . . ?
Ni O5 C1 O6 177.74(14) . . . . ?
Ni O5 C1 C1 -1.9(2) . . . 3_666 ?
Ni O6 C1 O5 178.03(14) 3_666 . . . ?
Ni O6 C1 C1 -2.3(2) 3_666 . . 3_666 ?
 
loop_
 _geom_hbond_atom_site_label_D 
 _geom_hbond_atom_site_label_H 
 _geom_hbond_atom_site_label_A 
 _geom_hbond_distance_DH 
 _geom_hbond_distance_HA 
 _geom_hbond_distance_DA 
 _geom_hbond_angle_DHA 
 _geom_hbond_site_symmetry_A 
 _geom_hbond_publ_flag
N1 H1A O4  0.90(2) 2.36(2) 3.210(2) 157.4(18) 1_554 yes
N1 H1B O3  0.89(2) 2.44(2) 3.234(2) 149.5(17) 4_675 yes
C3 H31 O2  0.99 2.56 3.498(2) 157.9 4_675 yes
N2 H2A O3  0.84(2) 2.49(2) 3.221(2) 145.3(19) 1_655 yes
N2 H2B O1  0.85(2) 2.22(2) 3.065(2) 169(2) . yes
N3 H3A O3  0.83(2) 2.57(2) 3.161(2) 130.0(19) 1_655 yes
N3 H3B O5  0.87(2) 2.63(2) 3.179(2) 122.2(17) 1_655 yes
N3 H3B O6  0.87(2) 2.29(2) 3.137(2) 165(2) 1_655 yes
N4 H4A O4  0.87(2) 2.48(2) 3.322(2) 162.5(19) 1_554 yes
C4 H41 O5  0.99 2.56 3.251(2) 126.4 1_655 yes
N4 H4B O1  0.89(2) 2.24(2) 3.130(2) 174(2) 3_666 yes
 
_refine_diff_density_max    0.344
_refine_diff_density_min   -0.421
_refine_diff_density_rms    0.070

_shelx_res_file
;
TITL h8_100_a.res in P2(1)/n
    H8_100.res
    created by SHELXL-2018/3 at 08:33:32 on 19-Nov-2022
CELL 0.71073 7.092 20.6153 8.7653 90 108.346 90
ZERR 2 0.0004 0.0009 0.0005 0 0.007 0
LATT 1
SYMM 0.5-X,0.5+Y,0.5-Z
SFAC C H N O Cl Ni
UNIT 20 64 16 24 4 4
SIZE 0.288 0.226 0.126
TEMP -173.15
OMIT 0 55
L.S. 4 0 0
PLAN  10
CONF
BOND $H
EQIV $2 x, y, z-1
HTAB N1 O4_$2
EQIV $3 x+1/2, -y+3/2, z-1/2
HTAB N1 O3_$3
HTAB C3 O2_$3
EQIV $4 x+1, y, z
HTAB N2 O3_$4
HTAB N2 O1
HTAB N3 O3_$4
HTAB N3 O5_$4
HTAB N3 O6_$4
HTAB N4 O4_$2
HTAB C4 O5_$4
EQIV $1 -x+1, -y+1, -z+1
HTAB N4 O1_$1
HTAB 2
list 4
fmap 2
ACTA
MORE -1
BOND $H

WGHT    0.021800    0.734700
FVAR       0.56900
NI    6    0.687915    0.594331    0.387125    11.00000    0.00922    0.00948 =
         0.01168    0.00131    0.00293    0.00007
CL    5    0.356848    0.654710    0.828466    11.00000    0.01407    0.01328 =
         0.01194   -0.00042    0.00437    0.00134
O1    4    0.455643    0.600353    0.782493    11.00000    0.03417    0.01469 =
         0.03525    0.00103    0.02319    0.00573
O2    4    0.499996    0.704585    0.896691    11.00000    0.02791    0.02603 =
         0.02804   -0.01045    0.01203   -0.01143
O3    4    0.206666    0.679850    0.690556    11.00000    0.02504    0.04113 =
         0.01691    0.00504   -0.00070    0.01076
O4    4    0.267635    0.633058    0.946109    11.00000    0.02675    0.02466 =
         0.02097    0.00092    0.01433   -0.00099
N1    3    0.556492    0.682555    0.286769    11.00000    0.01512    0.01078 =
         0.01238    0.00077    0.00345   -0.00007
H1A   2    0.448455    0.672204    0.203259    11.00000   -1.50000
H1B   2    0.627067    0.709646    0.247304    11.00000   -1.50000
C2    1    0.506152    0.716298    0.417539    11.00000    0.01719    0.01123 =
         0.01534    0.00034    0.00559    0.00105
AFIX  23
H21   2    0.390608    0.695100    0.437075    11.00000   -1.20000
H22   2    0.471021    0.762033    0.387178    11.00000   -1.20000
AFIX   0
C3    1    0.684136    0.713452    0.567842    11.00000    0.01792    0.01142 =
         0.01656   -0.00207    0.00582   -0.00111
AFIX  23
H31   2    0.796019    0.738022    0.551226    11.00000   -1.20000
H32   2    0.650631    0.733308    0.658877    11.00000   -1.20000
AFIX   0
N2    3    0.742237    0.644894    0.604717    11.00000    0.01115    0.01501 =
         0.01350    0.00233    0.00299    0.00037
H2A   2    0.862664    0.641704    0.659207    11.00000   -1.50000
H2B   2    0.675131    0.628541    0.660733    11.00000   -1.50000

N3    3    0.965869    0.612503    0.363184    11.00000    0.01245    0.01916 =
         0.01602    0.00203    0.00422    0.00090
H3A   2    1.010712    0.648089    0.400932    11.00000   -1.50000
H3B   2    1.047546    0.582578    0.414408    11.00000   -1.50000
C4    1    0.945446    0.605682    0.190796    11.00000    0.01480    0.03137 =
         0.01697    0.00615    0.00753    0.00259
AFIX  23
H41   2    1.078164    0.604242    0.176049    11.00000   -1.20000
H42   2    0.871305    0.643033    0.129518    11.00000   -1.20000
AFIX   0
C5    1    0.834238    0.543330    0.131793    11.00000    0.02106    0.02854 =
         0.01573   -0.00138    0.00705    0.00818
AFIX  23
H51   2    0.807036    0.539077    0.014321    11.00000   -1.20000
H52   2    0.915397    0.505744    0.184978    11.00000   -1.20000
AFIX   0
N4    3    0.645100    0.544520    0.169654    11.00000    0.01743    0.01387 =
         0.01442    0.00118    0.00317    0.00159
H4A   2    0.551294    0.562960    0.093396    11.00000   -1.50000
H4B   2    0.607615    0.503980    0.179402    11.00000   -1.50000

O5    4    0.403670    0.568673    0.385917    11.00000    0.01087    0.01104 =
         0.01686    0.00398    0.00344    0.00026
O6    4    0.247596    0.493063    0.483643    11.00000    0.01129    0.01188 =
         0.01673    0.00318    0.00418   -0.00002
C1    1    0.399386    0.517752    0.462211    11.00000    0.01140    0.00996 =
         0.01125   -0.00144    0.00373   -0.00019
HKLF 4


REM  h8_100_a.res in P2(1)/n
REM wR2 = 0.0557, GooF = S = 1.001, Restrained GooF = 1.001 for all data
REM R1 = 0.0254 for 2363 Fo > 4sig(Fo) and 0.0341 for all 2752 data
REM 178 parameters refined using 0 restraints

END

WGHT      0.0215      0.5041

REM Instructions for potential hydrogen bonds
HTAB N1 O4_$2
HTAB N1 O3_$3
HTAB C3 O2_$3
HTAB N2 O3_$4
HTAB N2 O1
HTAB N3 O3_$4
HTAB N3 O5_$4
HTAB N3 O6_$4
HTAB C4 O5_$4
HTAB N4 Cl_$2
HTAB N4 O4_$2
HTAB N4 O1_$1

REM Highest difference peak  0.344,  deepest hole -0.421,  1-sigma level  0.070
Q1    1   0.5000  0.5000  0.5000  10.50000  0.05    0.34
Q2    1   0.9272  0.6010  0.8435  11.00000  0.05    0.32
Q3    1   0.8913  0.5731  0.1673  11.00000  0.05    0.32
Q4    1   0.5927  0.7169  0.4889  11.00000  0.05    0.31
Q5    1   0.2488  0.4633  0.5183  11.00000  0.05    0.30
Q6    1   0.4054  0.6235  0.7994  11.00000  0.05    0.29
Q7    1   0.4661  0.5931  0.3666  11.00000  0.05    0.27
Q8    1   0.5940  0.6464  0.3205  11.00000  0.05    0.26
Q9    1   0.8165  0.7124  0.1072  11.00000  0.05    0.25
Q10   1   0.7052  0.6835  0.5814  11.00000  0.05    0.24
;
_shelx_res_checksum   42648

_shelx_hkl_file
;
   0   0   2   53.77    6.15
   0   0   2   53.47    5.68
   0   0  -2   53.67    6.02
   0   0   2   53.82    3.75
   0   0  -2   53.26    5.48
   0   0  -3    2.18    2.82
   0   0   3    0.22    3.75
   0   0   3   -0.21    2.02
   0   0   3   -0.36    3.51
   0   0  -3   -0.57    2.88
   0   0  -4 5803.19   57.76
   0   0   4 5803.94   57.57
   0   0  -4 5803.49   57.10
   0   0   5   -0.39    2.72
   0   0  -5   -3.07    5.17
   0   0  -5   -0.45    3.98
   0   0   5   -0.72    5.04
   0   0   6    1.80    5.99
   0   0   6   -1.62    3.12
   0   0   6   -2.13    5.49
   0   0   7  -15.17    4.61
   0   0   7    3.33    6.89
   0   0   7   -0.68    5.80
   0   0   8   48.45    6.71
   0   0   8   61.12   12.80
   0   0   8   48.17   10.54
   0   0   9   -9.38    7.89
   0   0  10  325.20   31.03
   0   1  -1 3018.08   26.85
   0  -1  -1 3014.03   25.41
   0  -1  -2 4426.79   33.27
   0  -1  -2 4367.77   44.44
   0   1   2 4435.02   46.50
   0  -1   2 4481.95   44.89
   0  -1  -2 4392.67   46.64
   0   1   2 4400.22   32.75
   0   1   2 4486.27   44.40
   0  -1   2 4383.24   47.33
   0   1  -2 4304.17   44.57
   0   1  -2 4417.17   47.96
   0   1   3  232.42   13.33
   0   1  -3  259.09   14.53
   0  -1   3  248.03   13.40
   0   1   3  256.14    9.62
   0   1   3  244.75   13.33
   0  -1  -3  245.54   13.69
   0  -1  -3  230.02   12.94
   0   1  -3  248.16   13.39
   0  -1   3  255.39   14.30
   0  -1   4   73.89    9.66
   0  -1   4   62.43    5.71
   0  -1  -4   70.33    8.91
   0   1  -4   69.53    9.26
   0   1  -4   68.33    8.56
   0  -1   4   76.73    9.14
   0   1   4   62.76    5.75
   0   1   4   79.20    9.42
   0   1   4   65.11    8.42
   0  -1  -4   71.17    8.69
   0   1  -5 2078.93   50.48
   0  -1   5 2106.29   50.03
   0   1   5 2098.46   51.12
   0  -1   5 2169.61   52.59
   0  -1  -5 2242.29   53.16
   0  -1  -5 2189.50   52.38
   0   1   5 2100.25   50.00
   0  -1   5 2129.05   33.64
   0   1  -5 2182.84   54.22
   0   1   5 2118.76   34.14
   0  -1   6  288.34   21.56
   0  -1   6  271.46   20.44
   0   1   6  315.86   21.89
   0   1   6  298.71   14.21
   0  -1   6  287.02   13.65
   0  -1   7   68.12   12.20
   0  -1   7   79.86    8.18
   0  -1   7   91.32   14.21
   0   1   7   87.82    8.76
   0   1   7   62.61   11.88
   0   1   7   81.22   13.38
   0   1   8   29.66    9.42
   0  -1   8   28.34    9.59
   0  -1   8   41.41   10.35
   0  -1   8   26.99    5.30
   0  -1   9 1088.85   51.51
   0  -1   9 1067.66   52.27
   0   1   9 1030.15   50.23
   0   1  10   36.93   12.47
   0  -1  10   33.19   11.85
   0   2   1  306.71   10.15
   0   2  -1  319.19   10.64
   0   2  -1  324.72    9.44
   0   2  -2  456.48   16.55
   0  -2  -2  442.86   15.58
   0  -2  -2  444.64   11.80
   0  -2   2  449.42   14.71
   0  -2  -2  446.80   14.33
   0   2  -2  433.65   14.30
   0  -2   2  454.22   10.41
   0  -2   2  443.31   16.19
   0   2   2  437.02   11.85
   0   2   2  462.26   15.97
   0  -2   3 1565.91   33.11
   0  -2   3 1564.51   35.56
   0  -2  -3 1526.57   24.71
   0   2  -3 1581.06   36.42
   0  -2  -3 1563.28   34.86
   0   2  -3 1556.52   33.03
   0   2   3 1584.81   34.74
   0   2   3 1500.82   24.44
   0   2   3 1498.64   31.61
   0  -2  -3 1541.52   32.61
   0   2   4   21.85    4.06
   0   2  -4   18.55    5.73
   0   2   4   18.86    5.55
   0  -2   4   24.39    6.40
   0  -2  -4   14.30    4.32
   0   2  -4   24.16    5.56
   0   2   4   22.27    5.85
   0  -2   4   17.45    5.22
   0  -2  -4   28.80    6.34
   0   2   5  388.13   15.47
   0   2  -5  404.86   22.25
   0   2   5  403.57   22.68
   0   2   5  391.72   21.69
   0  -2   5  418.20   22.39
   0  -2  -5  392.48   22.07
   0  -2   5  429.47   24.05
   0  -2  -5  433.85   24.13
   0   2  -5  454.23   25.23
   0  -2   6   68.38   11.59
   0  -2   6   70.14   11.46
   0   2   6   57.36   10.71
   0   2   6   82.44   11.70
   0   2   6   72.91    7.45
   0  -2   6   72.93    7.47
   0  -2   7 1710.74   42.46
   0  -2   7 1728.82   57.29
   0  -2   7 1833.72   56.65
   0  -2   7 1689.41   34.86
   0   2   7 1902.71   38.73
   0  -2   8  459.45   31.16
   0   2   8  397.75   29.41
   0  -2   8  493.31   33.24
   0  -2   8  440.44   18.57
   0  -2   9   87.72   16.36
   0   2   9   93.21   16.75
   0  -2   9   87.24   15.59
   0  -2  10    1.31    7.18
   0   2  10   14.77    8.62
   0   3   0    1.96    2.08
   0   3   0   -1.12    2.10
   0  -3   0    1.20    1.96
   0  -3   0   -0.46    2.04
   0  -3   1  103.18    7.15
   0   3  -1  100.02    4.57
   0  -3   1   93.12    5.85
   0  -3  -1  110.29    7.12
   0   3  -1   95.13    5.90
   0   3  -1  106.85    7.01
   0   3   1   87.07    6.52
   0  -3  -2 3304.24   35.87
   0   3   2 3259.50   43.99
   0  -3  -2 3260.80   43.96
   0   3  -2 3265.42   39.92
   0  -3   2 3302.32   28.32
   0   3  -2 3340.31   46.15
   0  -3   2 3336.98   40.82
   0  -3   2 3368.06   46.30
   0  -3  -2 3291.22   38.20
   0   3  -2 3234.15   27.05
   0   3  -3  752.06   27.39
   0  -3  -3  732.50   19.64
   0   3   3  738.79   26.16
   0  -3  -3  762.95   24.28
   0  -3   3  767.08   17.57
   0  -3   3  782.37   25.18
   0  -3  -3  744.78   26.63
   0  -3   3  729.95   27.32
   0   3   4  325.66   13.91
   0  -3  -4  312.39   18.65
   0  -3  -4  354.35   18.30
   0  -3   4  324.66   12.90
   0  -3   4  300.11   17.28
   0  -3   4  306.28   18.87
   0   3  -4  324.24   17.71
   0   3   4  308.70   18.30
   0  -3  -4  319.54   13.44
   0   3  -4  311.20   19.07
   0  -3  -5  481.20   24.21
   0  -3   5  442.67   25.03
   0   3   5  484.77   18.06
   0   3  -5  456.90   23.55
   0  -3   5  441.66   17.03
   0  -3   5  457.34   23.67
   0  -3  -5  461.77   25.15
   0   3   5  468.95   24.97
   0   3   6  558.92   29.96
   0  -3   6  542.38   28.67
   0  -3   6  595.35   31.73
   0  -3   6  552.98   21.35
   0  -3   7   59.51   11.80
   0  -3   7   43.41    7.00
   0  -3   7   61.02   11.42
   0  -3   7   48.33    6.48
   0   3   7   42.23   10.11
   0  -3   8  102.60   16.49
   0   3   8  113.80   16.60
   0  -3   8  118.78   16.47
   0  -3   8  122.07   10.13
   0  -3   9  301.70   28.79
   0   3   9  263.72   26.16
   0  -3   9  258.83   25.89
   0  -3  10  256.17   28.47
   0   3  10  252.98   27.64
   0  -3  10  227.70   26.41
   0  -4   0 6120.06   44.94
   0  -4   0 6129.00   49.01
   0   4   0 6125.74   48.70
   0  -4   0 6125.77   48.49
   0   4   0 6125.00   44.47
   0   4   0 6126.22   48.44
   0   4   1 7740.43   61.43
   0   4  -1 7742.23   61.32
   0   4  -1 7745.40   54.12
   0  -4   1 7740.33   60.68
   0  -4   1 7746.16   55.34
   0   4  -1 7744.01   45.88
   0  -4  -1 7749.79   60.88
   0   4  -2 1772.21   30.74
   0   4   2 1831.09   34.84
   0  -4   2 1722.38   30.63
   0  -4  -2 1735.43   34.21
   0   4  -2 1761.70   21.29
   0  -4   2 1750.65   21.72
   0   4  -2 1779.83   35.62
   0  -4   2 1846.40   36.39
   0   4  -3 4862.38   59.42
   0   4  -3 4903.76   67.59
   0  -4  -3 4812.03   57.00
   0  -4  -3 4986.42   66.47
   0  -4  -3 4792.58   50.89
   0  -4   3 4734.94   41.06
   0   4   3 4720.49   64.17
   0  -4   3 4914.18   67.74
   0  -4   3 4923.71   60.24
   0  -4  -4 2354.82   51.82
   0   4   4 2211.51   49.19
   0  -4  -4 2284.30   46.13
   0  -4   4 2312.34   33.11
   0  -4   4 2262.59   51.38
   0  -4   4 2362.34   47.95
   0   4  -4 2441.66   54.23
   0  -4  -4 2224.63   37.00
   0  -4  -5 1674.95   44.79
   0  -4   5 1594.86   44.14
   0   4  -5 1674.47   45.15
   0  -4   5 1564.51   47.25
   0  -4   5 1626.19   31.77
   0  -4  -5 1569.69   33.32
   0   4   5 1519.66   45.14
   0  -4   6    1.24    4.90
   0  -4   6    8.96    6.61
   0   4   6    4.78    5.93
   0  -4   6   11.47    4.16
   0  -4   7   77.37    9.11
   0  -4   7   76.73    8.09
   0  -4   7  100.36   15.28
   0   4   7   76.68   12.79
   0  -4   7   83.66   12.91
   0  -4   8   45.49   12.37
   0  -4   8   28.62    5.41
   0  -4   8   39.28   11.11
   0  -4   9   -0.71    6.35
   0   4   9   -2.77    6.50
   0  -4   9    9.74    8.21
   0   4  10   64.11   15.27
   0  -4  10   84.94   16.21
   0  -4  10   99.49   18.91
   0  -5   0    3.23    3.26
   0   5   0    1.61    4.30
   0  -5   0    2.97    3.52
   0   5   0   -0.94    2.59
   0   5   0   -1.80    3.07
   0  -5   0    3.43    3.59
   0  -5   1  202.32   10.72
   0   5  -1  207.80   10.50
   0   5   1  238.24   12.53
   0   5  -1  221.10   11.93
   0  -5  -1  215.25   11.82
   0  -5   1  190.98   11.25
   0   5  -1  202.01    9.08
   0   5   1  214.14   11.90
   0   5   2  142.08   10.97
   0   5  -2  141.20    6.91
   0  -5   2  154.78    7.44
   0   5  -2  142.47    9.45
   0  -5  -2  142.38   10.83
   0  -5   2  148.46   11.24
   0  -5   2  164.71   10.29
   0   5  -2  152.79   11.50
   0  -5   3 1925.18   26.62
   0  -5  -3 1946.04   35.08
   0   5  -3 1966.05   44.79
   0  -5  -3 1904.84   36.09
   0   5   3 1912.13   42.33
   0  -5  -3 2042.45   44.27
   0   5  -3 1905.74   38.15
   0  -5   3 1902.61   43.95
   0  -5   3 1955.86   39.07
   0   5   4  609.01   26.79
   0  -5  -4  593.34   20.42
   0  -5  -4  623.97   24.21
   0   5  -4  627.17   24.92
   0  -5   4  637.36   25.22
   0  -5   4  561.36   26.93
   0  -5  -4  610.17   27.27
   0  -5   4  606.07   16.93
   0   5  -4  658.19   29.02
   0  -5   5 4540.35   52.27
   0   5  -5 4698.65   76.35
   0  -5  -5 4525.74   59.10
   0   5   5 4632.10   80.03
   0  -5  -5 4878.14   76.20
   0  -5   5 4723.38   83.94
   0  -5   5 4698.57   76.67
   0  -5   6  293.13   14.71
   0  -5   6  292.21   23.74
   0   5   6  293.21   22.75
   0  -5   6  266.49   20.59
   0   5   7  671.60   36.74
   0  -5   7  666.77   24.35
   0  -5   7  676.23   35.30
   0  -5   7  751.63   40.08
   0  -5   8  469.26   34.18
   0   5   8  421.93   31.40
   0  -5   8  454.13   31.36
   0  -5   8  425.61   19.63
   0  -5   9  525.68   36.42
   0  -5   9  530.97   38.91
   0   5  10  211.86   26.14
   0  -5  10  204.08   26.24
   0  -5  10  177.90   23.17
   0  -6   0   45.56    6.38
   0   6   0   41.01    5.37
   0  -6   0   33.05    6.15
   0   6   0   31.54    5.42
   0   6   0   42.41    6.52
   0  -6   0   38.51    5.75
   0   6  -1  348.23   14.62
   0   6   1  359.50   16.43
   0  -6   1  317.15   15.29
   0  -6  -1  344.90   15.99
   0   6  -1  357.81   15.17
   0  -6   1  367.64   15.37
   0   6  -1  352.37   15.87
   0   6   1  356.41   16.57
   0   6  -2   19.39    4.91
   0  -6   2   22.93    6.22
   0  -6   2   20.23    4.73
   0  -6  -2   24.81    5.50
   0   6  -2   23.09    3.62
   0   6  -2   23.86    4.49
   0   6   2   29.55    6.34
   0  -6  -3  130.37   10.15
   0   6   3  130.98   12.06
   0  -6  -3  136.02   12.30
   0   6  -3  130.34   10.75
   0  -6   3  137.72   12.91
   0   6  -3  142.40   12.82
   0  -6   3  143.17   11.40
   0  -6   3  126.44    7.47
   0   6  -3  121.60    6.98
   0   6  -4 2485.46   57.78
   0  -6  -4 2274.91   42.21
   0  -6  -4 2309.24   46.55
   0   6   4 2286.86   52.89
   0   6  -4 2427.64   49.67
   0  -6  -4 2328.71   54.47
   0  -6   4 2264.70   48.51
   0  -6   4 2323.17   55.33
   0  -6   4 2395.27   33.41
   0   6   5   36.25    8.71
   0  -6   5   43.14   10.14
   0  -6   5   52.40    9.05
   0  -6  -5   36.76    7.36
   0  -6   5   35.54    4.81
   0  -6  -5   34.50    5.98
   0   6   6 1183.48   45.48
   0  -6  -6 1113.14   32.37
   0  -6   6 1248.64   44.04
   0  -6   6 1126.09   45.93
   0  -6   6 1209.74   29.05
   0   6   7  308.03   25.61
   0  -6   7  281.81   22.99
   0  -6   7  338.28   16.75
   0  -6   7  315.27   26.78
   0   6   8  816.53   44.02
   0  -6   8  919.18   48.51
   0  -6   8  953.89   45.47
   0  -6   8  811.03   28.05
   0  -6   9   -2.80    8.63
   0  -6   9    0.12    6.70
   0  -6  10  126.62   20.20
   0   6  10  129.34   20.61
   0  -6  10  117.38   21.19
   0  -7   0   -1.49    3.90
   0  -7   0    3.65    3.71
   0   7   0   -1.60    3.97
   0   7   0    3.36    3.50
   0   7   0    0.28    2.74
   0  -7   0    5.56    4.03
   0   7  -1  742.38   23.46
   0   7   1  740.67   25.07
   0   7   1  709.43   24.46
   0  -7  -1  685.57   19.84
   0   7  -1  732.28   22.68
   0  -7   1  738.34   24.56
   0  -7  -1  697.76   24.38
   0   7  -1  801.32   25.33
   0  -7   1  765.14   23.88
   0   7  -2 3005.24   53.81
   0   7  -2 2791.29   45.62
   0  -7  -2 2809.87   52.04
   0   7  -2 2647.12   35.79
   0  -7   2 2873.50   46.38
   0   7   2 2896.28   52.24
   0  -7   2 2890.10   52.70
   0  -7   3 1006.42   29.92
   0  -7  -3  969.92   33.32
   0   7  -3  943.24   20.36
   0  -7  -3  886.26   27.67
   0  -7   3  965.65   21.28
   0   7  -3  974.47   34.05
   0   7  -3  953.09   29.03
   0  -7   3 1048.83   35.30
   0   7   3  886.96   31.49
   0  -7   4   74.89    6.29
   0  -7  -4   70.85   10.24
   0   7  -4   88.64   11.70
   0  -7  -4   66.50    8.29
   0  -7   4   80.12   10.01
   0   7  -4   60.68    8.44
   0   7   4   71.61   10.10
   0  -7   4   83.16   11.93
   0  -7  -4   71.98    8.63
   0   7  -5  287.28   19.33
   0  -7   5  297.59   22.61
   0  -7   5  270.37   19.27
   0  -7  -5  279.68   16.43
   0   7   5  254.17   20.24
   0  -7  -5  262.75   18.07
   0  -7   5  271.55   12.57
   0  -7  -6  850.25   29.63
   0  -7   6  882.36   24.40
   0  -7   6  905.00   42.02
   0  -7   6  871.08   37.25
   0   7   6  841.69   39.21
   0  -7   7    9.49    8.29
   0   7   7   23.47    8.81
   0  -7   7    7.76    6.13
   0  -7   7   15.99    4.39
   0  -7   8  126.25   17.31
   0   7   8   89.13   16.05
   0  -7   8  121.17   19.20
   0  -7   9   13.69    8.12
   0  -7   9   19.03   10.16
   0   7   9   15.96    8.59
   0  -7  10  183.85   23.87
   0   7  10  198.54   25.38
   0  -8   0   13.06    4.39
   0  -8   0   20.07    6.06
   0   8   0    7.94    4.56
   0   8   0   17.73    4.60
   0   8   0   16.16    5.24
   0  -8   0   10.95    4.44
   0   8   1 2123.75   45.05
   0  -8   1 2126.08   42.38
   0  -8   1 2037.87   42.63
   0   8  -1 2171.21   44.13
   0  -8  -1 2130.14   37.40
   0   8  -1 2121.96   41.38
   0   8  -1 2073.66   42.11
   0   8   1 2031.79   44.03
   0  -8  -1 2094.81   44.65
   0   8   2  708.76   27.33
   0   8  -2  723.05   27.72
   0  -8  -2  770.39   28.60
   0  -8   2  634.83   26.17
   0   8  -2  728.72   24.70
   0  -8   2  720.46   24.89
   0   8   2  765.03   28.79
   0   8  -2  724.45   20.09
   0   8  -3 1861.33   42.26
   0   8   3 1819.72   46.71
   0   8  -3 1763.79   30.33
   0  -8  -3 1855.79   42.11
   0  -8  -3 1872.70   48.30
   0  -8   3 1853.37   42.21
   0  -8   3 1830.92   48.25
   0  -8   4  149.86   15.78
   0   8  -4  177.01    9.47
   0  -8   4  173.56    9.89
   0  -8  -4  160.32   12.77
   0   8  -4  171.64   14.27
   0   8   4  161.06   15.77
   0  -8  -4  170.83   13.32
   0  -8   4  186.29   15.02
   0  -8   5  889.53   39.50
   0  -8  -5  959.64   34.61
   0   8   5  932.41   39.16
   0   8  -5  958.64   35.79
   0  -8  -5  906.93   30.86
   0  -8   5  920.18   35.45
   0  -8   5  951.73   23.63
   0  -8   6   44.13   10.03
   0  -8  -6   25.56    6.02
   0  -8   6   36.16   10.58
   0  -8   6   30.31    5.11
   0   8   6   24.56    9.15
   0  -8   7  198.07   20.02
   0  -8  -7  200.02   15.64
   0  -8   7  220.01   23.47
   0   8   7  201.38   21.35
   0   8   8    1.32    6.68
   0  -8   8    0.26    8.04
   0  -8   8   -0.39    6.18
   0  -8   9   13.25   10.41
   0  -8   9   22.64    8.42
   0   8   9   20.88   13.96
   0  -8  10   21.84    9.77
   0  -9   0    1.70    3.71
   0   9   0   -0.08    4.06
   0   9   0   -0.09    2.75
   0  -9   0   -1.77    4.38
   0   9   0    1.63    3.62
   0  -9   0   -0.57    3.65
   0  -9   1 1989.05   43.25
   0  -9  -1 1989.95   38.75
   0   9   1 1934.19   45.46
   0   9   1 2030.97   46.51
   0  -9   1 2084.92   44.74
   0   9  -1 2004.09   44.66
   0   9  -1 1942.95   42.10
   0   9  -1 2044.17   44.52
   0  -9  -1 2060.92   48.17
   0   9   2 2453.30   53.92
   0   9  -2 2460.53   48.44
   0  -9   2 2482.53   51.25
   0   9  -2 2415.54   54.19
   0   9  -2 2475.95   47.01
   0  -9   2 2426.78   49.15
   0  -9  -2 2403.06   53.92
   0   9  -2 2432.01   39.88
   0   9   2 2422.29   52.93
   0  -9  -3   65.22    9.23
   0  -9   3   65.57    9.06
   0  -9  -3   65.51    8.63
   0   9  -3   65.52    5.67
   0   9  -3   65.08    8.60
   0   9   3   65.70    8.98
   0   9  -3   65.30    7.10
   0  -9   3   65.55    8.12
   0  -9   4  194.13   15.50
   0   9  -4  217.22   16.44
   0   9  -4  174.96   10.05
   0   9   4  158.68   16.03
   0  -9   4  196.42   18.22
   0  -9  -4  195.97   14.85
   0  -9   5  219.99   20.60
   0  -9   5  225.93   18.27
   0  -9  -5  220.39   16.16
   0  -9   5  265.13   12.89
   0  -9  -5  243.73   17.64
   0   9   5  235.24   20.70
   0  -9   6 1468.24   31.32
   0   9   6 1417.04   53.07
   0  -9   6 1433.27   54.84
   0  -9   6 1404.74   48.50
   0  -9  -6 1417.52   41.40
   0  -9  -7  297.12   19.88
   0  -9   7  316.47   25.26
   0  -9   7  329.77   29.16
   0   9   7  340.66   28.04
   0  -9   8  676.37   39.38
   0   9   8  708.58   43.38
   0  -9   8  685.43   44.36
   0  -9   9   15.93    9.07
   0  -9   9   25.96   11.62
   0   9   9   32.30   12.29
   0  -9  10  464.63   37.80
   0 -10   0 2236.80   49.92
   0  10   0 2260.73   45.32
   0 -10   0 2223.67   49.56
   0  10   0 2231.31   49.64
   0  10   0 2170.83   49.22
   0 -10   0 2199.55   45.94
   0 -10  -1   60.62    9.36
   0  10  -1   56.56    8.28
   0 -10   1   56.65    8.66
   0 -10   1   49.17    8.65
   0  10  -1   61.80    8.46
   0 -10  -1   39.84    6.76
   0  10   1   63.46    9.35
   0  10  -1   49.60    8.18
   0  10   1   57.94    9.37
   0 -10  -2  209.28   16.55
   0  10   2  184.10   15.87
   0  10  -2  177.35   14.24
   0 -10   2  213.72   15.41
   0  10   2  186.33   16.01
   0  10  -2  186.90   12.22
   0 -10   2  184.79   15.89
   0  10  -2  183.75   14.01
   0  10  -2  189.86   15.84
   0 -10   3  509.15   24.21
   0  10  -3  556.05   25.15
   0  10   3  583.78   28.86
   0 -10  -3  572.13   29.01
   0  10   3  551.95   28.86
   0 -10   3  568.37   28.96
   0  10  -3  568.88   19.21
   0  10  -3  610.33   29.90
   0 -10   4   40.99    9.62
   0 -10  -4   66.58    9.39
   0  10  -4   50.24    8.53
   0 -10   4   58.95    9.55
   0  10  -4   54.73    6.34
   0  10   4   66.78   11.13
   0 -10  -5   55.05    8.79
   0 -10  -5   58.17    9.00
   0 -10   5   48.57    9.73
   0  10   5   62.64   11.52
   0 -10   5   51.45   11.57
   0 -10   6  754.54   36.31
   0 -10   6  810.62   42.65
   0 -10  -6  761.55   31.75
   0  10   6  788.23   40.63
   0 -10   7  333.90   26.29
   0 -10   7  381.39   31.78
   0  10   7  331.29   28.47
   0 -10   8  480.19   37.82
   0  10   8  446.41   35.57
   0 -10   8  441.12   32.49
   0 -10   9    0.68    8.47
   0  10   9    3.22    8.09
   0 -10   9   -4.71    6.91
   0 -10  10  315.51   31.62
   0 -11   0    0.55    3.94
   0 -11   0    2.34    4.92
   0  11   0   -0.51    4.64
   0  11   0   -0.86    3.79
   0 -11   0    0.45    3.00
   0  11   0    4.06    3.87
   0 -11   1 2543.54   54.78
   0  11  -1 2662.00   55.96
   0  11   1 2637.66   58.77
   0 -11  -1 2499.71   48.80
   0 -11   1 2639.39   56.04
   0  11  -1 2465.36   53.37
   0  11   1 2371.77   55.61
   0  11  -1 2582.60   55.71
   0 -11  -1 2633.46   58.93
   0  11   2   25.91    7.19
   0 -11   2   26.16    6.71
   0  11  -2    8.61    4.19
   0 -11   2   23.27    7.25
   0  11  -2   11.52    4.67
   0  11  -2   19.81    5.94
   0  11   2    7.13    4.96
   0  11  -2   16.23    5.88
   0 -11  -2   12.57    4.48
   0 -11  -2   21.47    6.78
   0 -11   3  572.96   29.91
   0 -11   3  611.94   27.68
   0  11  -3  684.57   28.96
   0  11   3  601.10   30.51
   0  11  -3  578.97   20.77
   0  11   4  489.35   29.25
   0 -11   4  481.83   25.88
   0  11  -4  479.52   18.25
   0 -11  -4  500.16   26.04
   0  11  -4  476.52   25.71
   0 -11   4  464.19   29.40
   0 -11  -5  114.24   12.65
   0 -11   5   99.18   15.41
   0 -11   5  139.74   15.24
   0  11   5  112.93   15.75
   0 -11   6   81.63   14.88
   0 -11   6   82.84   12.78
   0  11   6   59.78   13.14
   0 -11   7  168.44   22.20
   0 -11   7  178.25   19.90
   0  11   7  198.16   22.84
   0  11   8  165.07   22.33
   0 -11   8  173.15   23.84
   0 -11   8  160.53   20.51
   0 -11   9  153.59   24.16
   0  11   9  145.89   22.45
   0 -11   9  146.84   20.65
   0 -11  10  179.97   24.79
   0  12   0  521.25   26.46
   0  12   0  538.45   24.55
   0 -12   0  525.42   26.77
   0  12   0  550.60   27.39
   0 -12   0  527.75   26.57
   0 -12   0  560.59   25.53
   0  12   1 1095.26   39.48
   0  12   1 1162.55   40.80
   0  12  -1 1137.06   38.25
   0  12  -1 1097.82   37.33
   0 -12   1 1226.19   40.09
   0 -12   1 1195.25   39.26
   0 -12  -1 1164.43   35.11
   0 -12  -1 1152.95   40.89
   0  12  -1 1171.33   39.27
   0  12  -2   74.11   10.79
   0 -12  -2   72.61   11.52
   0  12  -2   71.37    8.90
   0  12  -2   78.12   10.38
   0  12   2   77.68   11.52
   0 -12   2   74.47   11.52
   0 -12  -2   69.32    8.96
   0 -12   2   53.92    9.03
   0  12  -2   70.54   10.65
   0  12   2   77.58   11.73
   0 -12   3  677.28   33.65
   0  12  -3  791.76   32.83
   0 -12   3  738.53   31.72
   0  12  -3  768.60   25.31
   0  12  -3  773.61   31.99
   0  12   3  679.72   33.70
   0 -12   4   37.76    9.92
   0  12  -4   48.09    6.52
   0 -12   4   43.64    9.24
   0 -12   5  225.62   22.80
   0  12   5  220.66   21.63
   0  12  -5  221.69   12.33
   0 -12   5  244.23   20.49
   0 -12  -5  252.66   18.65
   0 -12   6   69.32   12.58
   0 -12   6   66.55   13.61
   0  12   6   67.28   13.38
   0 -12   7    7.24    6.80
   0 -12   7    7.94    7.28
   0  12   7    7.12    7.31
   0 -12   8  114.14   17.80
   0  12   8   91.73   17.13
   0 -12   8  112.31   20.09
   0 -12   9   -3.80    6.69
   0 -12   9    3.88    9.66
   0  12   9  -13.63    8.99
   0 -12  10  136.90   21.15
   0 -13   0    2.57    4.08
   0  13   0   -1.83    5.00
   0  13   0   -2.12    4.54
   0 -13   0   -1.35    5.01
   0 -13   0    1.81    4.00
   0 -13   1  351.53   22.44
   0  13   1  357.26   24.19
   0  13  -1  349.35   22.29
   0  13  -1  374.94   22.99
   0 -13   1  386.20   23.69
   0 -13  -1  345.30   20.26
   0  13  -1  353.58   22.58
   0 -13  -1  363.93   24.15
   0  13   1  377.17   24.35
   0 -13   2 1043.72   38.71
   0  13  -2 1082.48   34.09
   0  13   2  997.96   40.28
   0  13  -2 1102.50   41.63
   0  13  -2 1034.47   37.66
   0  13  -2 1103.00   39.88
   0 -13  -2 1065.11   34.29
   0 -13   2 1028.01   39.91
   0  13  -3  232.57   18.79
   0 -13   3  220.29   20.15
   0  13  -3  204.64   14.04
   0  13  -3  232.23   18.32
   0  13   3  196.89   19.20
   0 -13   3  206.17   17.91
   0  13   4    0.71    5.70
   0  13  -4    7.47    3.69
   0 -13   4   12.31    8.54
   0 -13   4    5.75    6.37
   0 -13   5  393.03   26.46
   0 -13   5  337.63   28.08
   0 -13  -5  346.43   22.06
   0  13  -5  363.14   16.50
   0  13   5  335.34   27.34
   0 -13   6  367.18   31.15
   0 -13   6  422.32   28.95
   0  13   6  376.52   30.57
   0 -13   7   -1.46    7.25
   0  13   7   -8.61    8.18
   0 -13   7   -0.36    6.05
   0 -13   8  118.24   21.13
   0  13   8  134.99   20.92
   0 -13   8  136.80   18.88
   0 -13   9  209.79   24.64
   0 -13  10  150.20   22.19
   0 -14   0   -9.32    5.97
   0 -14   0    5.88    6.51
   0 -14   0    0.64    4.69
   0  14   0    2.34    4.04
   0  14   0    7.61    5.89
   0  14  -1    0.43    4.22
   0 -14  -1    2.91    4.91
   0  14  -1    3.92    3.63
   0  14  -1    5.47    5.43
   0 -14   1   12.45    6.53
   0  14   1    7.27    6.20
   0 -14   1    5.01    5.52
   0 -14  -2  787.68   30.95
   0  14  -2  759.93   30.08
   0 -14   2  748.29   35.26
   0  14   2  742.70   36.18
   0  14  -2  792.43   34.27
   0  14  -2  808.47   35.71
   0 -14   2  809.31   35.56
   0 -14  -3 1242.52   38.79
   0 -14   3 1213.94   44.13
   0  14  -3 1154.33   42.92
   0  14  -3 1257.88   36.04
   0 -14   3 1146.85   46.28
   0  14   3 1171.40   46.79
   0 -14   4    1.84    5.15
   0 -14   4    8.36    8.10
   0  14  -4   -0.13    3.31
   0  14   4   -6.16    6.98
   0  14  -4    5.30    6.13
   0 -14   5   66.90   13.84
   0  14  -5   71.55    7.92
   0 -14   5   71.13   12.52
   0  14   5   52.70   11.73
   0 -14   6   11.67    7.19
   0  14   6   10.50    8.19
   0 -14   6   -1.61    6.90
   0  14   7  720.55   45.64
   0 -14   7  721.33   46.71
   0 -14   7  718.03   40.73
   0 -14   8   29.05   11.63
   0  14   8   21.57    9.06
   0 -14   8   45.54   13.00
   0 -14   9   43.50   11.83
   0 -15   0   -3.30    5.14
   0 -15   0    7.20    5.34
   0  15   0    3.69    6.45
   0  15  -1  173.38   17.68
   0 -15   1  146.88   16.43
   0 -15  -1  165.80   15.56
   0 -15   1  124.18   14.96
   0  15   1  150.25   17.41
   0  15  -1  160.60   16.15
   0  15   2 1147.55   46.29
   0  15  -2 1151.13   38.77
   0  15  -2 1181.28   44.74
   0 -15   2 1041.49   42.94
   0 -15   2 1129.76   43.66
   0 -15  -2 1199.12   39.52
   0 -15   3   -5.35    7.03
   0  15   3    7.38    6.69
   0  15  -3   10.68    6.72
   0  15  -3   -0.98    4.53
   0 -15  -3   -1.86    4.82
   0 -15   3   -1.53    5.48
   0  15  -4  120.52   15.52
   0  15   4  121.81   16.69
   0  15  -4  120.56   11.36
   0 -15   4  108.24   16.71
   0 -15   4  118.26   15.28
   0 -15   5  829.85   45.73
   0 -15   5  937.53   42.93
   0  15  -5  996.94   43.94
   0  15  -5  939.43   29.11
   0  15   5  890.61   46.24
   0  15   6   49.68   12.49
   0 -15   6   36.05   12.30
   0 -15   6   50.37   11.75
   0 -15   7    1.33    6.32
   0 -15   7    8.37    7.02
   0  15   7    5.01    8.21
   0 -15   8    9.36    7.42
   0 -15   8   10.30    9.39
   0  15   8   20.03   10.99
   0 -15   9  191.61   25.31
   0 -16   0 2136.94   57.57
   0 -16   0 2057.65   61.43
   0  16   0 2126.65   61.95
   0  16  -1  211.43   19.92
   0 -16  -1  200.00   17.46
   0 -16   1  198.08   18.84
   0  16   1  241.59   22.25
   0 -16   1  230.46   20.69
   0 -16  -2   27.61    7.92
   0  16  -2   25.56    8.15
   0 -16   2   17.36    8.26
   0  16  -2   33.39    8.15
   0  16   2   24.98    9.29
   0 -16   2   25.53    8.60
   0  16  -3  139.40   13.24
   0 -16   3  110.30   16.33
   0 -16   3  134.57   16.57
   0  16   3  142.57   17.99
   0 -16  -3  132.47   14.11
   0  16  -3  121.68   16.14
   0  16   4 1183.20   52.55
   0  16  -4 1329.09   38.18
   0 -16  -4 1309.63   43.92
   0 -16   4 1353.82   51.22
   0  16  -4 1373.50   51.32
   0 -16   4 1161.40   52.30
   0  16  -5   52.10   11.54
   0  16  -5   57.04    7.79
   0 -16   5   48.16   10.88
   0  16   5   44.27   11.73
   0 -16   5   51.31   13.71
   0 -16   6   12.23    8.80
   0  16   6   14.48    9.97
   0  16  -6    8.54    6.12
   0 -16   6    6.42    6.40
   0 -16   7    6.66    9.06
   0  16   7   -0.59    5.20
   0 -16   7   -0.16    6.06
   0 -16   8   33.33   11.37
   0  16   8   25.79   10.88
   0 -16   8    3.94    8.26
   0 -16   9    7.15    6.85
   0 -17   0   -4.01    6.26
   0 -17   0   -0.53    6.19
   0  17   0    5.21    7.22
   0  17  -1   61.69   12.38
   0 -17   1   51.31   10.98
   0 -17   1   58.36   11.82
   0 -17  -1   49.45    9.82
   0  17   1   77.04   13.42
   0 -17   2  237.24   22.12
   0  17  -2  245.50   22.30
   0  17  -2  240.01   19.42
   0 -17  -2  250.42   20.01
   0  17   2  245.85   23.36
   0 -17   2  259.19   22.85
   0 -17   3   20.65    9.11
   0  17  -3   19.24    7.44
   0 -17  -3   12.51    6.45
   0 -17   3   18.29    8.02
   0  17  -3   13.04    5.99
   0  17   3   11.27    6.81
   0 -17  -4   47.96    9.82
   0 -17   4   57.46   11.82
   0  17  -4   60.88   12.25
   0 -17   4   41.94   11.63
   0  17   4   64.86   13.95
   0  17  -4   56.03    8.47
   0 -17   5  815.06   46.99
   0  17  -5  820.45   42.35
   0 -17   5  916.28   45.20
   0  17  -5  925.96   30.93
   0  17   5  860.86   48.09
   0  17  -6  134.00   18.45
   0 -17   6  123.97   20.09
   0 -17   6  147.03   19.55
   0  17   6  142.06   21.40
   0  17   7    4.09    8.46
   0 -17   7    8.74   10.14
   0  17  -7  -13.83    8.48
   0 -17   7   -0.04    4.98
   0 -17   8    5.74    6.90
   0 -17   9  196.80   26.22
   0 -18   0   -1.08    6.18
   0  18   0    0.56    5.56
   0 -18   0   -2.99    5.74
   0  18  -1    2.34    6.08
   0  18   1   -2.29    6.10
   0 -18   1    1.42    5.74
   0 -18   1    0.30    6.55
   0 -18  -1   -1.51    5.31
   0  18  -1    6.51    6.64
   0  18  -2   51.45   11.23
   0 -18   2   28.21    9.65
   0 -18  -2   41.12    9.62
   0  18   2   28.90    9.80
   0 -18   2   28.99    9.77
   0  18  -2   45.07   10.16
   0 -18   3  394.68   30.48
   0  18  -3  418.46   24.80
   0 -18  -3  412.78   25.79
   0  18  -3  395.11   29.16
   0  18   3  386.12   30.68
   0 -18   3  385.93   28.84
   0 -18  -4   24.71    8.02
   0  18  -4   53.37   12.50
   0  18   4   29.09   10.20
   0 -18   4   39.23   10.92
   0  18  -4   51.17    8.62
   0 -18   4   41.62   12.29
   0 -18   5   37.94   10.81
   0  18   5   11.18    6.97
   0 -18   5    1.44    5.94
   0 -18  -5   28.10    8.13
   0  18  -5   14.87    7.78
   0  18  -6   91.07   16.38
   0  18   6   70.40   16.08
   0 -18   6  100.67   19.18
   0 -18   6  107.71   17.41
   0 -18   7  329.57   30.82
   0  18   7  294.15   32.10
   0  18  -7  283.52   28.20
   0 -18   7  271.16   31.37
   0 -18   8   50.45   14.53
   0  18  -8   22.99   10.24
   0  19   0    7.55    7.61
   0 -19   0    0.95    5.73
   0 -19   0   -3.56    6.94
   0  19  -1   -3.24    7.09
   0 -19  -1    0.87    5.09
   0  19   1    6.02    7.00
   0 -19   1   -2.91    6.43
   0 -19   1    1.82    5.63
   0  19  -1   -3.39    5.67
   0  19   2  325.87   28.41
   0  19  -2  342.86   24.96
   0 -19  -2  339.47   24.24
   0  19  -2  329.71   26.98
   0 -19   2  352.62   28.11
   0 -19   2  320.30   26.85
   0 -19   3  621.35   39.00
   0  19   3  588.59   39.02
   0 -19   3  581.20   36.40
   0  19  -3  652.80   38.35
   0 -19  -3  634.79   32.93
   0  19  -3  578.48   30.15
   0  19  -4    3.89    3.82
   0  19   4   -3.55    6.64
   0 -19  -4    1.17    4.41
   0 -19   4   12.00    8.62
   0  19  -4   -2.45    6.54
   0 -19  -5  418.44   27.89
   0 -19   5  397.19   34.81
   0  19   5  434.53   36.23
   0 -19   5  440.60   33.28
   0  19  -5  424.25   32.52
   0 -19   6   56.69   14.59
   0  19   6   38.76   13.26
   0 -19   6   49.33   13.45
   0  19  -6   44.05   10.78
   0  19  -7    0.52    7.07
   0 -19   7   -0.65    8.28
   0 -19   7   -0.75    8.18
   0  19  -8   58.73   14.59
   0 -19   8   69.74   15.22
   0  20   0 1434.52   58.72
   0 -20   0 1432.92   52.80
   0 -20   1  215.17   22.30
   0  20  -1  213.46   21.55
   0 -20  -1  224.45   21.07
   0 -20   1  215.67   22.82
   0  20  -1  216.16   23.01
   0  20   1  220.81   22.71
   0  20  -2   40.81    9.94
   0 -20  -2   35.71    8.15
   0  20  -2   40.74   11.09
   0 -20   2   42.81   11.51
   0 -20   2   37.64   11.41
   0  20   2   43.24   11.89
   0 -20   3   23.42    9.24
   0 -20  -3   36.23    9.42
   0  20  -3   29.59    8.57
   0 -20   3   41.70   12.76
   0  20  -3   39.29   11.14
   0  20   3   41.28   12.60
   0  20  -4  469.23   27.72
   0 -20   4  474.12   37.70
   0  20   4  474.66   36.51
   0  20  -4  469.81   34.33
   0 -20   4  465.63   33.56
   0 -20  -4  464.79   29.00
   0 -20   5  103.66   17.48
   0  20   5  103.43   18.40
   0 -20   5  103.81   19.19
   0  20  -5  103.04   18.37
   0 -20   6   29.77    7.95
   0 -20   6   29.64    8.02
   0  20   6   29.23    7.06
   0  20  -6   29.93   10.44
   0  20  -7    0.52    5.81
   0 -20   7    6.03    7.79
   0 -21   0   -1.12    6.84
   0  21   0    2.97    6.21
   0 -21  -1   81.16   13.82
   0  21  -1   72.61   13.53
   0  21   1   82.11   16.51
   0  21  -1   79.99   15.24
   0 -21   1   94.13   16.25
   0 -21   1   71.95   14.04
   0 -21   2  172.33   21.25
   0  21  -2  142.83   19.58
   0  21   2  136.18   19.93
   0 -21  -2  144.03   17.09
   0 -21   2  132.17   18.63
   0  21  -2  201.30   20.75
   0  21   3   64.53   15.44
   0 -21   3   34.71   11.44
   0 -21  -3   44.39    9.91
   0  21  -3   47.87   12.41
   0  21  -3   62.39   11.20
   0 -21   3   27.49   10.45
   0  21   4  205.53   25.66
   0 -21   4  181.44   22.16
   0 -21  -4  175.18   18.58
   0  21  -4  193.60   23.38
   0 -21   4  212.33   25.45
   0  21   5  185.01   25.47
   0  21  -5  189.60   23.23
   0 -21   5  177.50   22.56
   0 -21   5  206.32   26.79
   0  21   6    7.16    8.67
   0  21  -6    4.93    7.34
   0 -21   6   11.76    7.50
   0 -21   6   -3.85    7.04
   0  21  -7   34.69   12.52
   0 -21   7   25.21   10.63
   0  22   0  213.00   24.37
   0 -22   0  262.96   24.24
   0 -22   1    0.67    5.45
   0  22  -1   11.02    7.83
   0  22   1   22.54   10.04
   0  22  -1    8.87    8.24
   0 -22   1    6.77    7.53
   0 -22  -1   20.23    8.91
   0 -22   2    6.75    6.57
   0  22  -2    7.84    7.17
   0 -22   2   23.35   10.20
   0  22   2   17.87    9.62
   0 -22  -2    7.78    5.91
   0  22  -2   13.67    7.22
   0 -22   3   86.76   16.40
   0  22  -3   79.67   12.81
   0  22   3   74.77   16.17
   0 -22  -3   51.72   10.85
   0  22  -3   67.85   15.14
   0 -22   3   75.54   15.30
   0  22   4   49.64   13.95
   0 -22   4   22.57    9.13
   0 -22   4   58.10   15.69
   0  22  -4   62.58   14.23
   0  22  -5   -1.91    7.37
   0 -22   5  -23.88   10.85
   0  22   5    0.05    7.27
   0 -22   5   -2.97    6.45
   0 -22   6   89.48   20.16
   0  22  -6   90.00   17.62
   0 -22   6  133.95   21.20
   0  23   0    0.63    6.88
   0 -23   0   11.54    7.30
   0 -23  -1   98.44   15.05
   0  23   1   97.30   18.30
   0 -23   1   97.63   16.70
   0  23  -1  108.87   18.51
   0  23  -1   78.16   14.97
   0 -23   1   98.17   17.42
   0 -23   2   97.27   17.21
   0  23  -2  100.47   15.42
   0  23  -2   72.24   14.65
   0  23   2   96.92   18.12
   0 -23   2   65.23   14.99
   0 -23  -2   78.71   13.70
   0  23  -3  115.17   15.69
   0 -23   3  109.48   19.40
   0 -23   3  115.71   18.50
   0  23   3  134.54   21.38
   0  23  -3  115.59   18.93
   0 -23   4   29.75   10.47
   0  23  -4   44.63   13.68
   0  23   4   33.58   11.61
   0 -23   4   53.50   13.98
   0 -23   5    4.44    8.03
   0  23  -5    0.43    6.50
   0  23  -6    9.38    8.30
   0 -23   6   28.47   10.92
   0 -24   0   60.84   13.58
   0  24   0   28.10   11.32
   0  24   0   72.10   14.90
   0 -24   1  369.57   30.95
   0  24  -1  400.64   32.23
   0  24   1  380.42   34.47
   0  24  -1  403.29   34.51
   0 -24  -1  405.97   30.40
   0  24  -2   47.43   11.10
   0 -24   2   27.74   11.78
   0 -24   2   39.49   11.63
   0  24   2   46.42   13.73
   0  24  -2   36.37   12.81
   0  24   3  150.74   23.73
   0  24  -3  151.46   21.76
   0 -24   3  142.49   20.81
   0 -24   3  176.97   24.17
   0  24  -4    9.54    7.60
   0 -24   4   -1.79    6.68
   0  24   4    8.54    7.46
   0 -24   5  175.36   26.32
   0 -24   5  162.96   23.79
   0  24  -5  165.43   23.28
   0 -25   0  -10.33    7.56
   0  25   0   -7.81    8.31
   0  25   0   -1.29    4.74
   0  25  -1  398.93   35.60
   0  25  -1  421.18   34.31
   0 -25   1  401.69   32.99
   0  25   1  414.34   36.53
   0  25  -2   35.72   10.41
   0 -25   2   12.62    8.55
   0 -25   2   37.87   12.04
   0  25  -2   42.83   13.42
   0  25   2   25.59   11.06
   0  25  -3  268.46   29.20
   0 -25   3  272.68   30.09
   0 -25   3  275.53   29.66
   0  25   3  286.41   32.51
   0 -25   4  108.34   19.13
   0  25  -4  183.28   24.58
   0 -25   4  155.72   24.47
   0  26   0  203.29   26.60
   0  26   0  162.78   22.84
   0  26  -1   14.71   11.62
   0  26   1  -10.26    8.75
   0  26  -1  -20.88    9.63
   0 -26   1   14.09   10.21
   0  26  -2  167.73   23.97
   0  26   2  135.30   22.69
   0 -26   2  141.79   21.77
   0 -26   2  123.51   20.38
   0 -26   3    6.50    6.83
   0 -26   3    6.73    6.71
   0  26  -3    3.58    6.69
   0 -26   4   60.99   16.42
   0 -26   4   43.64   13.19
   0  26  -4   34.87   10.86
   0  27   0    8.32    8.27
   0  27   0   18.24   10.32
   0  27   1   52.93   15.09
   0  27  -1   79.17   17.22
   0  27  -1   76.43   16.01
   0  27   1   72.27   16.52
   0  27  -2  -12.48    9.32
   0 -27   2   33.30   11.29
   0  27  -3  133.06   22.09
   0 -27   3   86.34   18.28
   0 -27   3   99.70   19.34
   0  28   0  -12.63    8.83
  -1   0  11  114.79   19.32
  -1   0  10    3.02    6.68
  -1   0  10  -25.58   10.48
  -1   0   9  396.94   22.27
  -1   0   9  448.16   31.52
  -1   0   9  384.17   29.81
  -1   0   8   -0.52    6.05
  -1   0   8    6.48    5.69
  -1   0   8   -4.74    4.55
  -1   0   7    1.43    4.09
  -1   0   7    8.59    6.65
  -1   0   7    6.35    6.40
  -1   0   6   -3.82    5.76
  -1   0   6   -1.94    4.06
   1   0  -6    0.32    4.38
   1   0  -6   -0.28    4.43
   1   0  -5  213.64   15.64
  -1   0   5  213.98   15.67
   1   0  -5  213.20   15.96
  -1   0   5  214.58   12.77
  -1   0   5  214.53   15.01
   1   0  -4   -0.01    2.56
  -1   0   4    1.33    3.26
   1   0  -4   -0.21    3.09
  -1   0   4    0.36    3.31
  -1   0   4    0.46    3.70
   1   0  -3  112.05    8.17
   1   0  -3  123.74    9.22
  -1   0   3  129.04    9.27
  -1   0   3  113.88    8.25
  -1   0   2    1.23    2.10
   1   0  -2   -1.34    2.76
  -1   0   2    0.47    2.94
   1   0  -2    0.52    1.91
   1   0  -1 4958.96   29.31
   1   0  -1 4956.30   38.03
   1   0   0    0.73    1.57
  -1   0   0    1.44    1.53
   1   0   110512.58   64.79
  -1   0  -110545.96   64.74
   1   0   110599.00   51.37
   1   0   2    2.16    3.67
  -1   0  -2    1.68    3.05
  -1   0  -2    1.09    2.84
  -1   0  -3  649.00   24.78
   1   0   3  651.72   24.70
  -1   0  -3  654.32   24.96
   1   0   3  648.34   24.25
   1   0   4    0.42    4.01
  -1   0  -4    0.87    3.89
   1   0   4    4.08    4.72
  -1   0  -4    0.58    3.51
   1   0   5 3089.52   66.49
   1   0   5 3028.01   65.51
   1   0   6   -2.57    6.45
   1   0   7   92.00   14.91
   1   0   8    4.22    7.56
   1   0   9  161.62   21.80
   1   0  10    3.02    7.64
  -1   1  11   79.28   16.57
  -1  -1  11   92.62   17.78
  -1  -1  10   43.03   11.88
  -1  -1  10   49.41   12.49
  -1   1  10   25.12    9.84
  -1  -1   9   11.94    9.44
  -1   1   9    2.14    4.96
  -1   1   9    4.22    8.53
  -1  -1   9    8.99    6.77
  -1   1   9   25.86    9.69
  -1  -1   9    3.82    4.72
  -1   1   8  572.60   32.95
  -1  -1   8  583.37   33.02
  -1   1   8  552.00   32.63
  -1  -1   8  587.58   34.31
  -1  -1   8  586.09   25.49
  -1   1   8  560.99   25.27
  -1  -1   7  127.56   14.55
  -1  -1   7  134.14   12.29
  -1  -1   7  131.29   15.87
  -1   1   7  113.18   14.03
  -1   1   7  107.00   11.05
  -1  -1   7  126.14   13.16
  -1  -1   6  508.75   23.43
   1  -1  -6  513.69   26.61
  -1  -1   6  471.87   25.87
  -1   1   6  476.32   25.17
  -1   1   6  439.71   24.25
   1  -1  -6  520.46   27.23
  -1  -1   6  458.75   20.57
  -1   1   6  464.12   20.59
  -1  -1   6  431.80   23.67
   1   1  -6  515.04   25.72
  -1   1   5  118.15    9.29
  -1   1   5  106.82   10.99
   1   1  -5  101.87   10.40
   1  -1  -5  111.48   12.42
  -1  -1   5  109.84   11.50
   1  -1  -5  110.65   11.36
  -1  -1   5  112.32   10.43
   1   1  -5  114.21   12.61
  -1   1   5  117.36   10.58
  -1   1   4  213.49   12.27
  -1  -1   4  213.68   12.37
   1  -1  -4  212.90   14.19
   1   1  -4  212.22   15.18
  -1   1   4  212.51   13.63
  -1  -1   4  212.88   12.38
  -1   1   4  212.76   13.06
  -1  -1   4  211.47   13.59
   1   1  -4  212.01   12.29
   1  -1  -4  212.55   13.90
  -1   1   3  259.48   11.68
   1   1  -3  256.73   13.79
  -1   1   3  256.71   12.00
  -1  -1   3  261.33   11.08
   1  -1  -3  259.52   11.61
   1   1  -3  257.86   10.89
  -1  -1   3  255.24   11.48
  -1   1   3  254.45   12.04
  -1  -1   3  260.16   13.04
   1  -1  -3  254.09   12.05
  -1   1   2  194.41    8.15
   1   1  -2  215.63   10.89
   1   1  -2  229.55    7.88
  -1   1   2  229.28   10.49
  -1   1   2  208.44    9.21
   1  -1  -2  228.22    9.13
   1  -1  -2  225.28    9.81
  -1  -1   2  220.52   10.03
  -1  -1   2  229.52    7.88
  -1  -1   2  226.70   10.99
   1   1  -1 1612.93   24.12
   1  -1  -1 1697.15   22.30
  -1   1   1 1804.69   24.30
   1  -1  -1 1636.59   22.09
   1   1  -1 1770.34   24.26
   1  -1   0 3553.33   32.20
  -1  -1   0 3370.18   31.79
  -1   1   0 3705.76   28.63
  -1   1   0 3472.74   26.60
   1   1   0 3611.66   26.40
  -1  -1  -1 4366.70   44.20
   1  -1   1 4492.91   45.14
  -1   1  -1 4352.95   44.33
  -1   1  -1 4360.70   44.19
   1  -1   1 4395.16   27.07
   1  -1   2  199.03   12.24
  -1  -1  -2  195.76   11.93
  -1   1  -2  196.57   11.75
  -1   1  -2  192.64   11.98
   1  -1   2  182.75   11.68
  -1  -1  -2  220.28   12.61
   1  -1   3  322.56   17.47
  -1  -1  -3  315.81   17.34
  -1  -1  -3  294.81   16.71
   1  -1   3  296.26   16.98
  -1   1  -3  303.00   17.13
  -1   1  -3  309.40   17.11
   1  -1   4   17.93    1.85
  -1   1  -4   12.93    5.34
   1   1   4   22.84    6.48
  -1  -1  -4   17.81    5.05
   1  -1   4   20.07    6.18
  -1  -1  -4   29.44    7.04
  -1   1  -4   23.15    6.42
   1  -1   4   22.44    6.11
   1  -1   5  883.75   13.99
   1   1   5  916.23   35.98
   1  -1   5  921.79   36.74
   1  -1   5  914.83   36.00
   1   1   6  953.03   40.49
   1  -1   6  948.70   40.39
   1  -1   6  960.79   41.40
   1   1   7  155.34   18.36
   1  -1   7  132.09   17.44
   1   1   8  342.03   28.81
   1  -1   8  306.76   27.40
   1  -1   9    8.00    8.16
   1   1   9    6.00    7.30
   1   1  10  232.75   28.11
   1  -1  10  223.43   27.06
  -1   2  11   -9.85    8.76
  -1  -2  11  -12.01    7.80
  -1  -2  11   10.48    7.89
  -1  -2  10  282.20   28.65
  -1   2  10  267.74   27.20
  -1  -2  10  228.69   24.75
  -1  -2   9   10.05    7.70
  -1   2   9   21.55    6.96
  -1   2   9    4.28    7.08
  -1  -2   9    6.74    5.70
  -1  -2   9    6.58    5.18
  -1  -2   8  488.03   32.08
  -1   2   8  487.33   23.82
  -1   2   8  491.59   30.25
  -1  -2   8  444.97   28.75
  -1  -2   8  484.39   23.33
  -1  -2   7  847.87   36.04
  -1  -2   7  840.38   31.96
  -1   2   7  849.49   29.92
  -1   2   7  861.83   36.25
  -1  -2   7  823.05   29.25
  -1   2   7  818.82   36.71
  -1  -2   7  864.21   38.97
   1  -2  -6  480.06   25.84
  -1  -2   6  444.07   23.69
  -1   2   6  492.64   25.16
  -1  -2   6  505.55   27.28
  -1   2   6  481.03   21.25
  -1   2   6  480.66   25.63
   1   2  -6  515.38   25.73
  -1  -2   6  489.58   22.56
  -1  -2   6  514.93   22.01
  -1  -2   5   -4.14    4.74
   1   2  -5   -0.83    4.01
  -1  -2   5    1.55    4.25
   1   2  -5   -0.83    3.52
   1  -2  -5    4.46    3.65
  -1   2   5    0.37    3.93
  -1  -2   5   -1.21    2.56
  -1   2   5    0.65    3.91
   1  -2  -5    3.86    3.39
  -1   2   5    1.13    3.42
   1  -2  -4 3770.68   58.12
  -1   2   4 3742.22   51.20
  -1  -2   4 3817.65   51.50
   1  -2  -4 3970.91   56.15
  -1  -2   4 3804.92   60.61
   1   2  -4 3852.08   52.83
  -1   2   4 3773.17   52.35
  -1   2   4 3649.69   55.84
   1   2  -4 3998.10   64.58
  -1  -2   4 3906.80   53.10
   1  -2  -3  885.70   24.50
   1  -2  -3  867.46   22.80
  -1   2   3  803.29   19.76
  -1  -2   3  868.31   20.56
  -1  -2   3  806.49   21.42
  -1   2   3  862.10   23.44
   1  -2  -3  919.49   22.05
  -1   2   3  899.09   23.06
   1   2  -3  909.39   27.07
  -1  -2   3  912.82   26.20
   1   2  -3  853.14   20.25
   1   2  -2 5614.66   49.66
  -1   2   2 5668.11   37.73
  -1   2   2 5670.85   51.61
  -1   2   2 5560.10   51.59
   1  -2  -2 5715.34   39.87
   1  -2  -2 5592.25   53.07
   1   2  -2 5388.31   35.84
   1   2  -2 5720.40   59.05
  -1  -2   2 5535.61   49.78
  -1  -2   2 5335.32   55.71
   1  -2  -2 5516.63   51.40
  -1  -2   2 5730.19   37.96
  -1   2   1   47.59    4.88
  -1  -2   1   44.67    5.31
   1   2  -1   53.74    5.01
   1  -2  -1   54.96    4.82
   1   2  -1   46.28    5.28
   1  -2  -1   50.60    5.09
  -1   2   1   40.50    4.52
  -1  -2   1   45.67    4.50
  -1   2   1   60.82    5.41
   1  -2  -1   56.69    5.44
  -1  -2   0  930.99   19.04
   1   2   0  915.11   18.68
   1  -2   0  922.51   18.80
  -1   2   0  902.80   15.98
   1   2   0  919.47   14.31
   1  -2   1  793.23   20.04
  -1   2  -1  750.91   19.38
   1   2   1  742.39   18.69
   1  -2   1  774.18   19.28
   1  -2   1  786.25   13.17
  -1  -2  -1  749.09   18.74
  -1   2  -1  777.75   19.10
  -1  -2  -2 1612.32   33.73
   1  -2   2 1605.86   33.69
  -1   2  -2 1594.55   33.05
   1   2   2 1617.39   33.63
  -1   2  -2 1664.25   34.44
   1  -2   2 1570.32   33.34
  -1   2  -3  201.03   14.23
  -1  -2  -3  213.68   14.59
  -1  -2  -3  216.69   14.46
   1  -2   3  207.08   14.19
   1   2   3  193.91   14.07
   1  -2   3  175.90   13.66
   1  -2   4  601.91   26.77
  -1  -2  -4  662.78   28.67
  -1  -2  -4  663.73   28.22
  -1   2  -4  638.50   27.80
   1  -2   4  636.69   28.05
   1  -2   4  589.06   11.32
  -1   2  -4  652.47   28.72
   1  -2   5  317.01   21.55
   1  -2   5  303.67   21.87
   1  -2   5  299.81    8.77
   1  -2   6  578.54   32.48
   1  -2   6  591.78   12.72
   1   2   6  584.62   31.75
   1  -2   6  617.08   32.73
   1  -2   7   96.75   15.11
   1  -2   7   93.74   14.87
   1   2   7   73.23   13.28
   1  -2   8 1451.49   58.70
   1   2   8 1382.65   57.43
   1  -2   9    8.17    7.72
   1   2   9   17.79   10.55
   1  -2  10  185.33   24.93
  -1  -3  11   61.47   14.89
  -1  -3  11   54.60   14.44
  -1   3  11   74.13   15.94
  -1   3  10  113.03   18.80
  -1  -3  10  120.65   19.36
  -1  -3  10   92.71   17.03
  -1   3   9  519.66   26.28
  -1  -3   9  456.93   31.71
  -1  -3   9  528.89   36.55
  -1  -3   9  490.61   24.62
  -1  -3   8   -6.53    4.25
  -1  -3   8    2.26    6.46
  -1   3   8    6.55    6.56
  -1  -3   8    5.11    5.30
  -1   3   8    2.38    4.57
  -1   3   7  137.31   15.68
  -1  -3   7  130.81   14.74
  -1   3   7  143.29   14.99
  -1   3   7  137.01   12.67
  -1  -3   7  143.13   16.81
  -1  -3   7  155.58   13.91
  -1  -3   7  131.63   12.42
  -1  -3   6   12.43    7.87
  -1  -3   6    5.90    3.99
  -1   3   6    0.63    4.69
   1   3  -6   -1.63    3.73
  -1   3   6    5.91    4.86
   1  -3  -6   11.05    5.28
  -1   3   6   15.42    6.79
  -1  -3   6   11.15    5.76
   1   3  -5 1290.79   42.22
  -1  -3   5 1176.85   31.44
  -1   3   5 1173.54   31.63
  -1  -3   5 1148.71   33.44
   1   3  -5 1177.56   33.80
   1  -3  -5 1176.71   37.77
  -1   3   5 1099.10   35.60
  -1   3   5 1153.39   32.89
   1  -3  -5 1233.56   35.77
  -1  -3   5 1164.89   38.52
  -1  -3   4    2.88    2.96
   1   3  -4   -1.69    3.40
  -1   3   4    0.40    3.92
  -1   3   4   -0.61    3.78
  -1  -3   4   -3.91    3.51
  -1  -3   4    3.58    5.41
  -1   3   4    1.74    3.21
   1  -3  -4    1.58    2.70
   1   3  -4   11.12    3.55
   1  -3  -4    1.62    2.95
   1  -3  -4    0.89    3.30
   1   3  -3  299.69   12.09
  -1   3   3  298.62   14.88
  -1   3   3  290.97   11.60
   1  -3  -3  297.69   13.89
  -1  -3   3  322.90   16.67
  -1   3   3  294.17   14.01
   1   3  -3  321.43   17.23
   1  -3  -3  289.63   15.11
  -1  -3   3  306.17   13.35
  -1  -3   3  312.62   12.57
   1  -3  -3  311.99   12.42
   1   3  -3  296.12   13.05
   1  -3  -2  111.00    8.65
   1  -3  -2  116.70    8.25
   1   3  -2  113.09    7.74
  -1   3   2  122.24    5.23
   1  -3  -2  125.01    5.49
   1   3  -2  122.13    9.68
  -1   3   2  117.28    8.61
  -1   3   2  110.87    8.58
  -1  -3   2  116.37    5.86
  -1  -3   2  126.34   10.01
  -1  -3   2  118.57    7.81
   1   3  -1  293.12   12.96
   1   3  -1  324.32   11.98
   1  -3  -1  275.35   12.33
  -1   3   1  293.07   12.47
  -1   3   1  305.46   11.80
   1  -3  -1  292.07   11.76
  -1  -3   1  303.07   11.76
  -1  -3   1  279.02   12.93
   1  -3  -1  285.89   12.48
  -1   3   1  274.87   12.33
  -1   3   0 1308.85   18.18
   1   3   0 1343.26   19.07
   1   3   0 1347.30   25.30
  -1   3   0 1302.54   24.65
   1  -3   0 1322.95   18.34
   1  -3   0 1296.23   21.85
  -1   3  -1 2100.38   33.93
  -1  -3  -1 2075.90   32.01
   1  -3   1 2138.02   34.82
   1  -3   1 2084.89   32.48
  -1   3  -1 2058.89   31.97
   1   3   1 2066.26   32.11
  -1   3  -2  196.78   12.53
   1   3   2  209.74   12.77
  -1  -3  -2  230.05   13.25
  -1   3  -2  218.79   12.84
   1  -3   2  216.40   13.16
   1  -3   2  206.32   12.69
   1   3   3 2320.06   47.38
  -1   3  -3 2482.87   49.93
  -1  -3  -3 2427.73   47.39
  -1  -3  -3 2359.18   48.10
  -1  -3  -3 2237.25   27.19
   1  -3   3 2414.84   49.30
   1  -3   3 2407.25   48.07
  -1   3  -3 2448.72   47.83
  -1  -3  -4   78.15   10.58
   1   3   4   67.74    9.95
  -1   3  -4   64.41    9.59
  -1   3  -4   84.87   10.40
   1  -3   4   88.64   10.57
  -1  -3  -4   76.97   10.15
  -1  -3  -4   75.71    5.36
   1  -3   4   83.51   11.23
   1  -3   5  432.93   25.25
   1  -3   5  376.61   24.42
   1   3   5  377.57   23.98
   1  -3   6   13.07    8.60
   1  -3   6   17.87    7.74
   1  -3   6   16.33    2.68
   1  -3   7  360.32   28.34
   1  -3   7  396.25   17.99
   1   3   7  406.85   29.35
   1  -3   7  357.08   27.41
   1  -3   7  324.21    9.87
   1  -3   8   48.29   11.91
   1  -3   8   63.68   14.91
   1   3   8   26.26   11.06
   1  -3   9  207.45   24.93
   1   3   9  167.96   22.49
   1  -3  10  276.76   30.26
  -1  -4  11   27.07   11.70
  -1  -4  11   13.54    8.70
  -1  -4  10  359.67   32.83
  -1  -4  10  304.48   28.38
  -1   4  10  322.03   29.69
  -1  -4   9   90.89   11.39
  -1  -4   9  102.65   15.76
  -1  -4   9   84.07   16.27
  -1   4   8    3.40    6.03
  -1  -4   8   -0.21    6.57
  -1  -4   8    0.78    4.06
  -1   4   8   -1.12    4.84
  -1  -4   8   -1.77    5.80
  -1   4   7   11.22    5.96
  -1  -4   7   -0.86    7.45
  -1   4   7    1.02    5.66
  -1  -4   7    1.59    4.94
  -1  -4   7    5.47    3.74
   1   4  -6   13.12    4.69
  -1   4   6   13.42    5.86
   1  -4  -6   15.17    6.15
  -1  -4   6   11.86    4.93
  -1  -4   6   16.16    6.67
  -1  -4   6    9.40    4.83
  -1   4   6    5.94    4.17
   1  -4  -5  250.26   16.06
  -1  -4   5  243.03   14.48
  -1  -4   5  246.35   15.81
  -1   4   5  221.66   16.68
  -1   4   5  227.01   14.82
  -1   4   5  239.36   14.93
   1   4  -5  248.40   19.30
  -1  -4   5  226.26   17.99
   1   4  -5  235.50   15.34
   1  -4  -5  252.71   18.16
  -1  -4   4  300.34   14.61
   1  -4  -4  294.86   14.53
   1   4  -4  279.68   14.29
  -1   4   4  279.38   16.82
  -1  -4   4  277.68   14.43
   1  -4  -4  316.12   18.44
  -1  -4   4  319.02   19.41
  -1   4   4  300.90   15.67
  -1   4   4  288.07   13.96
   1   4  -4  328.99   20.08
   1  -4  -4  299.94   15.62
   1   4  -3 1098.76   32.85
   1  -4  -3 1046.93   21.79
   1  -4  -3 1153.68   31.56
  -1  -4   3 1114.39   25.57
  -1  -4   3 1103.55   32.19
   1   4  -3 1106.78   25.26
  -1  -4   3 1143.44   24.09
   1  -4  -3 1069.60   27.25
  -1   4   3 1111.57   27.73
  -1   4   3 1113.43   29.90
   1   4  -2  495.89   16.16
  -1   4   2  504.52   18.88
   1  -4  -2  542.46   19.70
   1   4  -2  501.75   20.27
   1   4  -2  484.06   12.09
  -1  -4   2  496.52   19.76
  -1  -4   2  504.74   16.12
  -1   4   2  498.41   17.65
   1  -4  -2  502.19    9.98
  -1  -4   2  501.91   12.46
   1  -4  -2  495.73   17.40
  -1   4   2  540.01   19.86
   1  -4  -1 3490.84   44.69
   1   4  -1 3489.84   45.67
   1  -4  -1 3487.60   44.57
  -1   4   1 3488.41   46.08
  -1  -4   1 3483.96   28.73
  -1  -4   1 3483.35   28.20
   1  -4  -1 3484.41   42.37
  -1   4   1 3483.25   45.07
   1   4  -1 3483.75   29.13
  -1  -4   1 3484.33   45.64
   1   4  -1 3488.38   41.83
  -1  -4   1 3487.14   42.87
   1   4  -1 3485.15   26.42
  -1   4   0 3496.43   44.48
   1  -4   0 3599.95   32.66
  -1   4   0 3586.60   32.57
   1   4   0 3486.91   44.39
  -1   4   0 3590.16   45.74
  -1  -4   0 3682.87   35.80
   1   4   0 3692.81   35.85
   1  -4   0 3551.09   45.89
  -1   4  -1  890.58   21.98
   1  -4   1  894.14   23.80
  -1  -4  -1  817.55   21.20
   1   4   1  852.66   21.72
  -1   4  -1  865.10   23.10
   1  -4   1  874.23   21.77
  -1   4  -2   71.58    8.05
  -1   4  -2   81.71    8.51
   1  -4   2   83.16    8.68
   1  -4   2   66.75    8.14
  -1  -4  -2   77.37    8.14
   1   4   2   77.75    8.53
  -1   4  -3 1238.55   36.04
  -1   4  -3 1143.45   33.27
   1   4   3 1131.82   33.91
   1  -4   3 1232.64   34.79
  -1  -4  -3 1171.32   33.46
  -1  -4  -3 1216.54   35.21
  -1  -4  -3 1184.75   22.99
   1  -4   3 1081.46   33.81
  -1   4  -4 1756.60   48.15
   1   4   4 1670.25   46.10
   1  -4   4 1645.85   46.58
  -1  -4  -4 1761.87   47.86
  -1  -4  -4 1641.50   27.18
  -1  -4  -4 1695.12   44.98
   1  -4   4 1604.23   21.07
   1  -4   4 1615.91   44.44
   1  -4   5  167.43    8.51
   1   4   5  141.15   15.35
   1  -4   5  146.85   16.06
   1  -4   5  169.45   16.64
   1  -4   6  551.78   15.25
   1  -4   6  540.94   32.58
   1   4   6  553.58   32.14
   1  -4   6  571.45   18.22
   1  -4   6  586.07   32.39
   1  -4   7   11.23    6.96
   1   4   7    7.77    6.14
   1  -4   7    5.56    2.12
   1  -4   7    5.84    6.88
   1  -4   8   48.83   12.11
   1  -4   8   61.09   13.90
   1   4   8   47.75   12.28
   1   4   9  169.31   22.85
   1  -4   9  138.61   20.63
   1  -4   9  153.52   22.88
   1  -4  10   33.02   11.96
  -1  -5  11   44.34   13.93
  -1  -5  10   75.18   14.45
  -1  -5  10   70.08   15.70
  -1  -5   9   85.38   14.39
  -1   5   9  114.20   17.54
  -1  -5   9  112.43   12.48
  -1  -5   9  110.54   18.03
  -1   5   8  270.78   24.56
  -1  -5   8  293.28   26.55
  -1  -5   8  255.31   22.30
  -1  -5   7    3.93    5.56
  -1  -5   7    1.52    6.84
  -1  -5   7   -3.02    3.73
  -1   5   7    0.44    4.54
  -1   5   7    5.41    5.96
   1  -5  -6  601.39   27.76
   1   5  -6  560.14   26.59
  -1   5   6  564.09   29.58
  -1   5   6  557.08   24.71
  -1  -5   6  590.19   31.81
  -1  -5   6  558.42   23.43
  -1  -5   6  550.02   26.58
  -1   5   5  268.14   16.54
  -1  -5   5  277.63   16.96
  -1  -5   5  261.17   15.05
  -1  -5   5  287.16   20.92
   1  -5  -5  260.63   19.00
  -1   5   5  267.24   18.90
   1   5  -5  256.60   16.06
   1  -5  -5  261.42   16.02
   1  -5  -5  277.24   16.52
  -1   5   4  764.10   28.58
   1   5  -4  803.15   32.25
   1  -5  -4  760.46   22.92
  -1   5   4  822.30   26.79
  -1  -5   4  820.68   24.92
   1   5  -4  774.67   23.87
   1  -5  -4  776.16   25.85
  -1  -5   4  783.80   23.63
   1  -5  -4  790.03   30.21
  -1  -5   4  734.78   30.23
  -1  -5   3 2023.56   45.47
  -1   5   3 2027.47   39.36
  -1  -5   3 2150.08   33.75
   1   5  -3 2087.87   33.13
  -1   5   3 2050.45   43.12
   1  -5  -3 2116.40   40.08
   1  -5  -3 2072.40   29.65
   1   5  -3 2083.70   35.49
   1  -5  -3 2091.28   44.84
  -1  -5   3 2097.89   35.83
   1   5  -3 2205.72   48.59
  -1  -5   2 2432.30   30.26
  -1  -5   2 2328.17   45.06
   1  -5  -2 2440.92   44.47
   1   5  -2 2405.91   37.08
   1   5  -2 2466.69   29.61
  -1  -5   2 2580.40   38.25
   1   5  -2 2386.48   46.39
  -1   5   2 2369.12   43.30
  -1   5   2 2576.12   46.25
   1  -5  -2 2460.81   22.14
   1  -5  -2 2500.80   41.19
  -1   5   1   41.33    6.26
   1  -5  -1   56.72    6.91
   1   5  -1   51.67    6.44
  -1  -5   1   44.07    4.48
  -1  -5   1   49.69    7.66
   1  -5  -1   52.37    7.74
   1   5  -1   49.17    6.83
  -1  -5   1   51.77    4.81
   1   5  -1   55.76    5.21
   1   5  -1   48.80    4.45
  -1  -5   1   53.05    6.36
  -1   5   1   53.86    7.66
   1  -5  -1   47.44    7.10
  -1   5   0  641.29   20.82
   1   5   0  644.39   16.91
   1  -5   0  629.39   21.40
  -1   5   0  643.69   15.37
  -1   5   0  658.55   21.68
   1  -5   0  671.74   15.75
  -1  -5   0  664.34   17.31
   1  -5   1 3708.00   46.83
  -1   5  -1 3672.56   50.85
  -1   5  -1 3766.89   46.95
  -1  -5  -1 3564.00   46.59
   1  -5   1 3600.00   50.66
   1   5   1 3725.53   47.73
  -1   5  -2 1440.18   34.61
  -1   5  -2 1385.03   33.98
   1   5   2 1371.91   33.84
   1  -5   2 1426.26   34.45
  -1  -5  -2 1375.17   33.88
   1  -5   2 1425.68   34.78
  -1  -5  -3   47.90    7.81
   1  -5   3   54.09    8.70
   1  -5   3   42.01    7.51
   1   5   3   39.37    7.64
  -1   5  -3   40.92    7.37
  -1   5  -3   53.79    8.10
   1  -5   4  363.92    8.31
  -1  -5  -4  382.21   14.74
   1  -5   4  406.06   22.76
  -1   5  -4  409.31   22.70
   1   5   4  379.16   22.42
  -1  -5  -4  390.59   23.25
  -1  -5  -4  390.15   21.87
   1  -5   4  388.47   23.66
  -1   5  -4  410.25   23.98
   1  -5   5   78.34   11.85
  -1  -5  -5   71.00    6.64
   1   5   5   56.83   10.54
   1  -5   5   78.98   12.33
   1  -5   5   71.31    5.01
   1  -5   6  970.76   41.86
   1  -5   6  936.44   43.17
   1   5   6  944.04   42.51
   1  -5   6  978.84   21.57
   1  -5   7   96.25   15.31
   1  -5   7  118.26   16.98
   1  -5   7  108.40    7.33
   1  -5   8   42.57   11.65
   1   5   8   37.62   10.94
   1  -5   8   34.78   11.25
   1  -5   9  116.52   19.41
   1   5   9  121.65   19.65
   1  -5   9  118.58   19.67
   1  -5  10  257.94   29.06
  -1  -6  11   87.86   17.74
  -1  -6  10   24.60    9.68
  -1  -6  10   38.19   13.12
  -1  -6   9  111.08   19.04
  -1   6   9  115.13   18.46
  -1  -6   9   88.21   11.48
  -1  -6   9  116.98   16.57
  -1  -6   8  410.09   31.62
  -1  -6   8  412.80   28.28
  -1   6   8  395.22   29.62
  -1   6   7 1843.45   58.57
  -1  -6   7 1890.66   62.17
  -1  -6   7 1892.22   45.79
  -1  -6   7 1837.14   53.52
   1  -6  -6    5.93    4.08
  -1  -6   6    3.81    4.85
  -1  -6   6    4.51    3.50
   1   6  -6   14.13    5.59
  -1   6   6   12.57    7.44
  -1  -6   6    6.75    6.43
   1  -6  -6   12.88    4.80
  -1  -6   5  391.33   24.99
   1  -6  -5  381.23   19.13
   1   6  -5  352.50   18.91
  -1  -6   5  389.06   18.26
  -1  -6   5  396.48   20.44
  -1   6   5  397.52   23.60
   1  -6  -5  388.17   20.10
   1   6  -4 1452.43   32.16
  -1  -6   4 1502.77   44.34
   1   6  -4 1596.84   47.04
   1  -6  -4 1461.86   31.18
   1  -6  -4 1481.72   37.19
  -1  -6   4 1549.55   34.76
  -1  -6   4 1514.21   33.28
   1  -6  -4 1640.67   45.08
  -1   6   4 1531.71   42.08
   1  -6  -3 4512.96   61.75
   1   6  -3 4472.53   53.96
   1  -6  -3 4603.90   69.24
   1   6  -3 4417.09   50.03
   1  -6  -3 4327.65   43.16
  -1   6   3 4379.16   65.78
  -1  -6   3 4391.50   69.69
  -1  -6   3 4159.37   52.81
  -1  -6   3 4334.32   50.16
   1   6  -3 4673.64   73.50
  -1   6   2  214.32   15.73
   1   6  -2  214.77   16.48
  -1   6   2  214.14   15.02
   1   6  -2  211.80   12.37
   1  -6  -2  218.67   14.87
   1   6  -2  211.90   10.64
  -1  -6   2  216.14   15.04
   1   6  -2  211.14   10.06
   1  -6  -2  214.88   14.04
  -1  -6   2  211.00   12.90
  -1  -6   2  210.27   10.96
   1   6  -1  414.66   13.82
  -1  -6   1  435.48   14.33
   1   6  -1  461.26   17.96
  -1  -6   1  430.95   19.30
  -1   6   1  458.90   20.09
   1  -6  -1  449.15   20.05
  -1  -6   1  447.91   14.61
   1   6  -1  433.41   19.11
  -1   6   1  430.29   19.53
   1  -6  -1  415.87   10.65
   1  -6  -1  441.01   19.67
   1  -6  -1  449.60   18.17
   1   6  -1  388.15   13.75
   1   6   0  126.90    8.70
   1  -6   0  139.40    8.23
   1  -6   0  136.94   11.19
  -1  -6   0  139.51    8.98
  -1   6   0  130.96   10.52
  -1   6   0  109.68   10.40
  -1   6   0  128.44    7.85
   1   6   0  132.52    8.64
  -1  -6   0  117.96    9.75
   1  -6   1  696.34   23.85
   1   6   1  704.18   22.34
  -1   6  -1  672.59   23.30
  -1   6  -1  732.66   21.84
   1  -6   1  716.23   21.86
  -1  -6  -1  748.71   22.72
  -1   6  -2   81.14    8.98
  -1   6  -2   81.85    9.03
  -1  -6  -2   76.25    8.65
   1  -6   2   73.74    8.74
   1  -6   2   79.12    9.16
   1   6   2   70.77    8.64
  -1   6  -3  204.81   15.47
  -1  -6  -3  244.39   16.86
   1   6   3  212.66   15.97
  -1   6  -3  210.74   15.25
   1  -6   3  196.36   15.31
   1  -6   3  207.60   15.20
   1  -6   4    1.62    4.41
   1  -6   4   -0.43    5.67
  -1   6  -4   -0.26    3.06
  -1  -6  -4    5.52    3.14
   1   6   4    5.37    5.77
  -1  -6  -4    2.28    3.54
  -1  -6  -5  144.09   10.20
   1  -6   5  158.05   17.48
   1  -6   5  144.26    5.91
   1   6   5  159.83   16.86
   1  -6   5  173.43   17.33
   1   6   6  311.93   25.25
   1  -6   6  328.03   25.24
   1  -6   6  335.89   11.03
   1  -6   6  302.51   25.47
  -1  -6  -6  341.34   15.64
   1   6   7  586.91   36.66
   1  -6   7  593.51   38.04
   1  -6   7  599.46   36.11
   1  -6   8   82.81   15.46
   1  -6   8  102.49   18.48
   1  -6   9   60.59   13.35
   1   6   9   53.85   13.10
   1  -6   9   79.30   17.05
   1  -6  10  330.45   33.41
  -1  -7  11   17.09    9.10
  -1  -7  10   27.25    8.35
  -1   7  10   26.21    8.73
  -1  -7  10   26.24   10.19
  -1  -7   9  300.18   29.59
  -1  -7   9  299.73   26.28
  -1   7   9  295.11   28.23
  -1   7   8   68.30   13.52
  -1  -7   8   65.75   12.04
  -1  -7   8   46.01   11.83
  -1  -7   7   81.18   12.28
  -1  -7   7   67.71    9.02
  -1   7   7   62.05   11.88
  -1  -7   7   76.60   14.81
  -1  -7   6  309.24   20.40
  -1  -7   6  298.84   17.08
   1  -7  -6  280.73   18.60
  -1  -7   6  348.88   26.14
  -1   7   6  297.05   22.76
   1  -7  -6  298.95   19.25
   1   7  -6  312.79   20.27
  -1  -7   5 1330.76   46.62
  -1   7   5 1268.63   42.89
  -1  -7   5 1361.16   37.86
   1   7  -5 1300.54   36.79
  -1  -7   5 1387.28   34.28
   1  -7  -5 1320.34   34.88
   1  -7  -5 1319.61   38.35
  -1  -7   4  640.80   23.09
   1   7  -4  601.93   22.08
  -1  -7   4  612.30   29.55
  -1  -7   4  662.94   22.79
   1  -7  -4  669.90   30.26
  -1   7   4  602.48   27.88
   1  -7  -4  628.54   20.55
   1   7  -4  584.65   21.24
   1  -7  -4  606.46   24.91
   1   7  -4  677.65   31.55
   1   7  -3   11.68    5.33
   1  -7  -3   10.35    4.60
   1  -7  -3    5.73    4.44
   1   7  -3    3.84    3.27
  -1   7   3   14.49    5.51
   1   7  -3    8.82    3.38
   1  -7  -3    5.03    2.23
  -1   7   3   14.30    5.58
  -1  -7   3    5.83    3.57
  -1  -7   3    9.32    5.79
  -1  -7   3   11.00    3.67
   1   7  -2 1249.39   25.59
   1   7  -2 1248.62   37.03
  -1   7   2 1185.01   34.92
  -1  -7   2 1166.86   35.23
   1   7  -2 1229.86   26.48
   1   7  -2 1191.69   29.02
   1  -7  -2 1278.78   36.53
  -1  -7   2 1283.68   30.49
  -1   7   2 1256.99   36.51
   1  -7  -2 1202.97   32.64
  -1  -7   2 1241.36   26.56
  -1  -7   1  444.69   16.12
   1   7  -1  445.06   16.19
  -1   7   1  439.05   20.94
  -1  -7   1  428.22   15.79
   1  -7  -1  443.10   21.11
   1   7  -1  443.54   15.90
   1   7  -1  459.47   19.10
   1  -7  -1  434.90   12.68
  -1   7   1  426.91   20.56
   1  -7  -1  446.19   21.07
   1   7  -1  440.69   20.40
  -1  -7   1  436.35   20.58
  -1  -7   0 1204.38   29.06
  -1   7   0 1201.06   26.35
  -1   7   0 1209.01   33.70
   1   7   0 1200.64   29.10
  -1   7   0 1206.02   34.78
   1   7   0 1206.05   28.49
   1  -7   0 1206.44   26.13
   1  -7   0 1201.91   34.64
  -1  -7   0 1202.82   32.79
   1  -7   1 4352.69   58.94
  -1   7  -1 4351.59   58.06
   1  -7   1 4362.65   65.51
  -1  -7  -1 4352.57   60.52
  -1   7  -1 4353.84   64.01
   1   7   1 4389.83   59.80
   1  -7   2 2283.06   47.70
  -1   7  -2 2258.02   46.23
   1   7   2 2289.39   46.99
   1  -7   2 2219.92   46.43
  -1   7  -2 2333.73   47.84
  -1   7  -2 2224.03   23.03
  -1  -7  -2 2312.81   47.51
  -1   7  -3 2601.37   55.92
   1  -7   3 2559.55   55.82
   1   7   3 2520.84   54.64
  -1  -7  -3 2598.70   55.74
  -1   7  -3 2640.41   54.54
   1  -7   3 2527.82   53.80
  -1   7  -4  292.05   19.94
   1  -7   4  311.46   20.86
   1  -7   4  286.19   21.30
  -1  -7  -4  306.86   19.80
   1   7   4  295.05   20.88
  -1  -7  -4  270.79   14.88
   1   7   5  343.45   24.32
   1  -7   5  342.08   23.80
  -1  -7  -5  310.66   15.97
   1  -7   5  290.90   23.41
   1  -7   6  638.66   34.93
   1   7   6  597.62   34.64
   1  -7   6  542.92   11.05
  -1  -7  -6  594.17   22.02
   1  -7   6  572.22   35.21
   1  -7   7  284.03   27.16
   1   7   7  266.87   25.52
   1  -7   7  271.37   24.83
   1  -7   8  192.07   23.97
   1  -7   8  145.38   20.25
   1  -7   9  221.55   25.80
   1  -7   9  216.01   27.16
   1   7   9  174.33   23.19
  -1  -8  11   94.45   18.39
  -1  -8  10  187.01   26.17
  -1  -8  10  169.41   21.80
  -1   8  10  144.06   22.20
  -1   8   9    9.61    7.57
  -1  -8   9    9.67    6.88
  -1  -8   8  355.37   26.49
  -1   8   8  335.97   28.50
  -1  -8   8  283.66   27.48
  -1  -8   7   26.03    6.05
  -1  -8   7   10.39    5.66
  -1   8   7   21.46    8.58
  -1  -8   7   13.48    8.98
  -1  -8   6  214.28   17.37
  -1  -8   6  230.11   15.11
  -1  -8   6  229.46   22.14
   1  -8  -6  223.32   16.68
   1  -8  -6  205.26   16.78
   1   8  -6  208.60   16.80
  -1   8   6  212.09   20.09
   1  -8  -5    5.51    3.40
  -1  -8   5   -1.18    6.73
   1  -8  -5    3.12    3.98
  -1  -8   5    1.14    3.04
  -1  -8   5    2.02    3.79
  -1   8   5   -0.86    5.34
   1   8  -4  470.99   19.57
   1   8  -4  482.00   28.49
  -1  -8   4  472.92   21.17
  -1  -8   4  489.24   27.40
   1   8  -4  485.28   19.89
  -1   8   4  476.97   24.99
   1  -8  -4  480.57   23.27
  -1  -8   4  487.46   20.28
   1  -8  -4  485.69   18.20
   1  -8  -4  483.65   26.56
   1   8  -3    3.75    4.72
  -1  -8   3    6.86    3.68
  -1  -8   3    0.88    4.81
   1   8  -3    4.39    2.88
   1   8  -3    7.03    3.46
  -1  -8   3    7.59    3.73
  -1   8   3   -1.26    5.43
   1  -8  -3    6.62    4.80
  -1   8   3    2.03    4.25
   1  -8  -3    7.58    3.88
   1   8  -2  435.00   19.02
   1   8  -2  434.74   17.23
   1  -8  -2  437.79   24.31
   1   8  -2  435.28   17.75
  -1   8   2  434.84   23.54
  -1  -8   2  434.41   18.32
   1  -8  -2  437.82   21.66
   1  -8  -2  435.54   14.22
  -1  -8   2  437.87   23.36
   1   8  -2  435.28   24.05
  -1   8   2  435.40   23.55
   1  -8  -1   42.75    8.34
   1   8  -1   46.20    7.10
   1  -8  -1   51.40    5.32
  -1  -8   1   51.52    6.46
  -1  -8   1   40.10    7.79
  -1   8   1   51.60    8.10
   1   8  -1   49.27    7.46
   1   8  -1   52.43    6.87
  -1   8   1   50.65    8.15
  -1  -8   1   59.75    7.17
   1   8  -1   59.41    6.73
   1  -8  -1   54.85    8.48
  -1   8   0 3182.54   57.41
  -1  -8   0 3139.83   49.13
   1   8   0 3028.97   48.00
  -1  -8   0 3190.15   54.08
   1  -8   0 3079.32   56.60
   1  -8   0 3068.87   43.11
   1   8   0 2946.05   47.52
  -1   8   0 3051.35   43.66
  -1   8   0 3008.49   55.30
   1   8   1  197.24   13.40
  -1   8  -1  198.61   14.30
   1  -8   1  180.85   12.48
  -1   8  -1  209.02   15.26
  -1   8  -1  202.40   13.03
   1  -8   1  213.75   15.12
  -1  -8  -1  203.20   13.73
  -1  -8  -2  225.94   15.68
  -1   8  -2  224.03   15.70
  -1   8  -2  225.85    8.90
  -1   8  -2  262.02   16.62
   1  -8   2  236.03   16.31
   1  -8   2  231.72   15.94
   1   8   2  229.67   15.90
  -1   8  -3  269.13   18.74
  -1  -8  -3  283.65   19.34
   1   8   3  263.08   18.61
   1  -8   3  267.80   19.09
   1  -8   3  243.66   17.45
  -1   8  -3  280.69   18.65
  -1  -8  -4 1719.82   39.71
   1   8   4 1736.87   51.12
   1  -8   4 1736.15   49.55
   1  -8   4 1671.25   51.18
  -1  -8  -5   27.98    5.87
   1  -8   5   16.24    7.34
   1   8   5   26.57    8.59
   1  -8   5   16.02    7.71
  -1  -8  -6   54.22    7.72
   1  -8   6   62.77   12.03
   1   8   6   59.03   11.98
   1  -8   6   47.13   11.66
   1  -8   7   37.93   10.61
   1  -8   7   40.88   12.63
   1   8   7   25.96   10.12
   1  -8   8  384.98   33.85
   1  -8   8  366.64   30.87
   1   8   8  411.41   34.32
   1  -8   9   24.21   11.45
   1  -8   9   47.54   14.08
  -1  -9  11   -2.62    6.21
  -1  -9  10    3.38    8.21
  -1   9  10    3.25    6.76
  -1  -9  10    0.97    6.77
  -1  -9   9  295.98   26.29
  -1   9   9  319.67   30.45
  -1  -9   9  325.50   32.40
  -1   9   8   85.20   15.42
  -1  -9   8   80.33   15.85
  -1  -9   8   76.50   13.15
  -1  -9   7    6.79    4.47
  -1  -9   7   -1.93    5.31
  -1  -9   7    4.93    7.44
  -1   9   7   -2.32    6.90
  -1  -9   6  121.14   13.61
   1  -9  -6  106.57   11.81
  -1  -9   6  123.94   11.56
   1   9  -6  120.52   12.92
  -1   9   6  140.03   17.08
  -1  -9   6  137.48   17.79
   1  -9  -5 1371.19   42.21
   1   9  -5 1353.98   34.62
   1   9  -5 1421.67   39.73
  -1  -9   5 1505.27   41.44
   1  -9  -5 1286.71   34.61
  -1  -9   5 1434.18   37.03
  -1  -9   5 1329.85   49.49
  -1   9   5 1362.99   47.52
  -1  -9   4  110.10   14.26
  -1   9   4  126.48   14.31
   1   9  -4  115.83   10.68
   1   9  -4  109.92   10.10
  -1  -9   4  123.52   10.77
   1  -9  -4  118.61   12.19
  -1  -9   4  120.97   11.04
   1  -9  -4  114.52    9.08
   1  -9  -3    0.27    3.78
  -1  -9   3   -1.41    3.42
  -1   9   3    1.94    3.61
   1  -9  -3    3.42    4.86
   1   9  -3   -0.79    3.51
  -1  -9   3    2.54    5.63
   1   9  -3    0.73    3.05
   1   9  -3    0.56    2.46
  -1   9   3   -4.97    6.04
  -1  -9   3    4.01    3.27
   1   9  -3   -4.55    3.76
   1   9  -2  280.16   14.34
   1   9  -2  299.90   19.81
   1  -9  -2  312.63   20.51
   1   9  -2  263.62   15.52
   1  -9  -2  307.48   12.37
  -1  -9   2  307.13   15.79
  -1  -9   2  276.63   18.94
   1  -9  -2  297.32   18.34
  -1   9   2  297.08   19.89
  -1   9   2  311.08   19.99
   1   9  -2  276.98   15.07
   1   9  -1  493.43   22.22
  -1   9   1  476.36   24.04
  -1  -9   1  456.48   19.15
   1  -9  -1  480.31   24.35
   1  -9  -1  464.33   16.24
  -1  -9   1  470.13   19.48
   1  -9  -1  461.16   23.60
   1   9  -1  467.32   19.40
  -1  -9   1  432.91   22.52
   1   9  -1  445.99   18.80
  -1   9   1  465.90   24.02
   1   9  -1  468.80   23.01
  -1   9   0    2.33    5.03
  -1   9   0    7.41    3.04
   1   9   0    7.09    3.90
   1  -9   0    1.81    4.29
  -1   9   0    4.19    4.14
   1  -9   0    2.78    3.22
   1   9   0    0.67    3.52
  -1  -9   0   12.22    4.51
  -1  -9   0    3.71    4.89
  -1   9  -1  141.40   13.01
  -1  -9  -1  152.85   12.53
  -1   9  -1  131.37   12.34
   1   9   1  152.47   12.54
   1  -9   1  133.87   11.72
   1   9   1  147.56   12.60
  -1   9  -1  144.41   11.58
   1  -9   1  149.33   13.38
  -1  -9  -2 2658.57   55.71
  -1   9  -2 2585.04   33.98
   1  -9   2 2641.82   55.57
   1   9   2 2610.60   54.79
  -1   9  -2 2700.95   55.89
   1  -9   2 2623.85   54.24
  -1   9  -2 2639.59   54.16
   1  -9   3  227.74   17.61
  -1   9  -3  237.61    7.81
  -1   9  -3  241.57   18.38
   1  -9   3  216.58   18.00
   1   9   3  242.81   18.54
  -1  -9  -3  234.64   18.23
  -1   9  -3  224.72   17.24
   1   9   4   33.86    9.41
   1  -9   4   26.15    8.35
  -1  -9  -4   37.82    7.16
   1  -9   4   19.02    7.44
   1  -9   5  127.43   16.71
  -1  -9  -5  147.27   12.99
   1  -9   5  138.04   16.32
   1   9   5  151.04   17.69
   1   9   6 2138.58   67.24
   1  -9   6 2250.98   66.83
   1  -9   6 2084.78   68.78
  -1  -9  -6 2101.02   46.80
   1  -9   7   83.65   15.32
   1  -9   7  120.82   18.99
   1   9   7  122.86   18.39
   1  -9   8    0.04    6.20
   1  -9   8   14.01   10.82
   1   9   8    9.41    6.74
   1  -9   9  310.44   32.88
   1  -9   9  285.64   29.87
  -1 -10  10    6.15    9.59
  -1  10  10    7.59    6.60
  -1 -10  10    2.40    6.02
  -1  10   9   29.95   10.21
  -1 -10   9   26.24    9.19
  -1 -10   9   34.63   12.78
  -1  10   8    9.50    8.33
  -1 -10   8   19.81   10.75
  -1 -10   8   19.13    8.70
  -1 -10   7 1751.14   65.40
  -1  10   7 1765.08   62.80
  -1 -10   7 1827.65   55.78
  -1 -10   6  364.03   28.58
  -1  10   6  343.09   26.55
  -1 -10   6  330.04   22.11
   1 -10  -6  331.38   19.97
  -1 -10   6  328.82   18.86
  -1 -10   5  140.67   17.81
   1 -10  -5  114.38   10.67
   1  10  -5  116.24   12.03
   1  10  -5  114.23   10.57
  -1  10   5  118.59   15.07
  -1 -10   5  119.46   12.57
  -1 -10   5  122.35   11.43
  -1 -10   4  180.34   13.52
  -1 -10   4  183.25   14.01
   1 -10  -4  160.85   10.81
   1  10  -4  164.53   12.67
   1  10  -4  181.60   13.67
  -1  10   4  190.07   18.24
  -1 -10   4  176.11   18.23
   1 -10  -4  183.37   15.91
   1  10  -3 1213.05   43.64
   1  10  -3 1133.12   31.69
  -1  10   3 1061.23   39.28
   1  10  -3 1164.68   32.98
   1 -10  -3 1157.22   42.11
   1 -10  -3 1122.40   37.75
  -1 -10   3 1091.93   40.76
   1  10  -3 1167.95   32.75
  -1  10   3 1144.12   41.85
  -1 -10   3 1140.12   32.58
   1  10  -2  707.43   26.35
   1  10  -2  675.69   24.83
  -1  10   2  757.45   32.93
   1 -10  -2  747.62   32.60
  -1 -10   2  720.34   25.48
   1 -10  -2  708.57   20.35
  -1 -10   2  736.90   32.07
   1  10  -2  704.64   24.36
   1 -10  -2  694.41   29.39
   1  10  -2  729.13   31.83
  -1  10   2  707.10   31.23
   1 -10  -1    1.23    4.92
  -1  10   1   -1.96    5.07
  -1 -10   1    7.21    5.24
  -1 -10   1    0.78    3.01
   1  10  -1   -1.19    3.46
  -1  10   1   17.58    5.45
   1  10  -1   -1.01    3.56
  -1 -10   1    4.47    3.92
   1  10  -1    0.44    4.21
   1  10  -1    1.40    3.02
   1 -10  -1    9.13    5.73
   1 -10  -1    0.93    2.90
   1 -10   0  133.57   10.57
   1  10   0  118.29   11.31
  -1  10   0  148.63   11.09
  -1 -10   0  136.19   11.98
  -1  10   0  147.73   14.01
   1 -10   0  178.65   15.66
  -1  10   0  135.56   13.82
  -1 -10   0  130.09   12.85
   1  10   0  148.95   12.49
  -1  10  -1  757.73   27.27
  -1  10  -1  732.45   29.82
   1 -10   1  718.22   26.81
   1 -10   1  733.59   30.54
   1  10   1  730.06   28.23
  -1 -10  -1  731.69   28.66
  -1  10  -1  731.63   30.55
   1  10   1  727.97   28.32
  -1 -10  -1  752.91   28.25
  -1  10  -2   41.25    7.76
   1  10   2   26.42    7.20
   1 -10   2   26.25    7.29
  -1  10  -2   24.54    4.62
  -1 -10  -2   27.57    6.94
  -1  10  -2   33.24    7.12
   1 -10   2   22.16    7.43
   1  10   3   75.88   11.39
  -1  10  -3   95.02   12.16
   1 -10   3   92.16   12.68
  -1  10  -3   80.65   11.35
   1 -10   3   97.51   12.28
  -1  10  -3   86.78    5.68
  -1 -10  -4  105.24   11.58
   1 -10   4   98.56   13.74
   1 -10   4  103.56   13.17
   1  10   4  108.31   14.20
   1  10   5   -1.42    5.69
   1 -10   5    2.09    6.46
  -1 -10  -5    2.77    3.21
   1 -10   5   -0.40    5.81
  -1 -10  -6   13.28    4.67
   1 -10   6   11.43    7.72
   1  10   6   13.33    8.62
   1 -10   6   15.77    7.60
   1 -10   7 1493.83   59.23
   1 -10   7 1430.84   62.46
   1  10   7 1458.73   61.07
   1  10   8   71.44   15.68
   1 -10   8   70.79   14.97
   1 -10   8   45.19   13.23
   1 -10   9   59.10   14.29
   1 -10   9   60.72   16.73
   1  10   9   58.66   15.42
  -1 -11  10  -10.57    8.80
  -1 -11   9   88.58   15.45
  -1  11   9   93.92   18.54
  -1 -11   9  130.54   21.15
  -1 -11   8  565.44   34.24
  -1 -11   8  596.62   41.82
  -1  11   8  536.55   38.19
  -1 -11   7   74.87   12.20
  -1  11   7  103.44   16.86
  -1 -11   7   79.38   15.85
  -1 -11   6  171.25   20.46
  -1 -11   6  138.10   12.71
   1 -11  -6  138.43   13.02
  -1  11   6  145.34   18.37
  -1 -11   6  141.26   15.01
  -1 -11   5  231.16   17.59
  -1 -11   5  219.00   15.52
   1  11  -5  231.97   17.01
  -1  11   5  190.93   19.45
   1  11  -5  216.33   14.91
   1 -11  -5  210.22   14.37
  -1 -11   5  229.55   22.53
   1 -11  -4   29.65    5.21
   1  11  -4   39.25    6.97
   1  11  -4   30.85    6.97
  -1  11   4   24.18    7.80
  -1 -11   4   39.42   10.55
  -1 -11   4   24.03    6.15
   1 -11  -3   70.25   10.72
   1  11  -3   51.93    7.96
   1 -11  -3   56.96    6.41
   1  11  -3   61.22    8.71
  -1 -11   3   57.53   10.71
   1  11  -3   62.20    8.35
  -1 -11   3   53.09    8.23
  -1  11   3   52.89   10.55
  -1 -11   2 4683.59   82.47
   1 -11  -2 4810.45   85.84
   1 -11  -2 4899.09   57.21
   1  11  -2 4946.05   70.82
  -1  11   2 4642.04   82.66
   1  11  -2 4741.66   83.74
   1  11  -2 4709.91   66.09
   1  11  -2 4882.98   72.06
  -1  11   2 4901.14   86.76
  -1 -11   2 4908.84   70.21
  -1 -11   1    8.63    4.85
   1  11  -1    8.85    4.30
   1  11  -1    5.14    4.02
   1 -11  -1   11.76    3.78
  -1 -11   1   -1.10    5.56
   1 -11  -1    0.27    5.58
  -1  11   1   13.32    6.41
   1  11  -1   16.28    6.37
   1  11  -1    3.65    3.45
  -1 -11   1   10.76    4.63
  -1  11   1    8.26    4.81
   1 -11  -1    7.24    5.36
  -1 -11   0  205.45   16.33
   1  11   0  225.42   16.23
   1  11   0  234.22   16.54
   1 -11   0  246.45   18.93
  -1 -11   0  234.86   16.50
  -1  11   0  205.48   13.72
  -1  11   0  208.21   17.52
  -1  11   0  191.13   16.64
   1 -11   0  227.74   14.59
  -1  11  -1  283.41   17.57
  -1  11  -1  281.26   19.48
   1  11   1  283.65   18.90
  -1  11  -1  274.72   19.90
   1 -11   1  272.81   19.61
  -1 -11  -1  274.01   18.13
  -1 -11  -1  274.87   18.62
   1  11   1  278.77   18.53
   1 -11   1  267.86   17.48
   1  11   2 3748.36   71.35
  -1  11  -2 3510.30   69.07
  -1  11  -2 3712.81   69.05
  -1  11  -2 3563.95   48.35
  -1 -11  -2 3801.25   71.66
  -1  11  -2 3784.12   72.23
   1  11   2 3688.07   70.45
   1 -11   2 3461.42   67.27
   1 -11   2 3814.29   73.01
   1 -11   3  176.98   16.64
  -1  11  -3  174.73    8.91
   1  11   3  160.14   16.20
   1 -11   3  161.95   16.49
   1  11   4    6.33    6.43
  -1 -11  -4    6.69    5.14
   1 -11   4    7.23    6.20
   1 -11   4   -3.80    5.88
   1 -11   5  241.68   21.58
   1  11   5  189.57   20.32
   1 -11   5  211.17   21.87
  -1 -11  -5  231.95   17.57
   1  11   6  938.72   46.75
   1 -11   6  972.96   48.97
   1 -11   6  973.25   45.52
  -1 -11  -6  958.88   35.45
   1 -11   7  198.90   22.88
   1  11   7  196.98   23.76
   1 -11   7  181.54   23.53
   1  11   8    8.00    7.43
   1 -11   8    9.45    8.99
   1 -11   8    6.42    6.89
   1 -11   9  155.79   22.06
  -1 -12  10  156.87   21.75
  -1  12   9  269.81   29.64
  -1 -12   9  300.37   27.43
  -1 -12   9  318.37   33.42
  -1 -12   8    5.29    5.65
  -1 -12   8   -2.48    9.44
  -1  12   8    8.03    6.36
  -1 -12   7  261.05   22.05
  -1 -12   7  245.80   26.30
  -1  12   7  282.43   27.09
  -1  12   6  124.24   17.21
  -1 -12   6  148.64   15.88
  -1 -12   6  124.60   12.35
   1 -12  -6  113.67   11.88
  -1 -12   6  104.00   17.31
   1  12  -5    1.35    3.41
   1  12  -5    1.33    4.07
  -1 -12   5   -0.58    6.68
  -1  12   5    0.06    6.65
   1 -12  -5    4.36    2.95
  -1 -12   5   -0.93    4.31
  -1 -12   4  429.90   29.02
  -1  12   4  476.36   29.77
   1  12  -4  482.43   23.88
   1  12  -4  470.64   22.54
   1  12  -4  476.97   24.19
  -1 -12   4  504.34   24.98
   1 -12  -3  203.23   12.32
  -1  12   3  196.63   18.86
  -1 -12   3  168.09   18.03
  -1 -12   3  205.23   15.73
   1  12  -3  213.96   15.34
   1  12  -3  194.22   14.89
   1  12  -3  213.75   16.23
  -1  12   2   79.85   12.22
   1  12  -2   77.44    9.52
   1  12  -2   68.77   11.15
   1  12  -2   74.05   10.26
   1 -12  -2   86.23    8.56
  -1 -12   2   62.72   11.46
   1  12  -2   72.14    9.66
  -1 -12   2   73.51    9.60
   1 -12  -1   80.92   12.00
   1  12  -1  100.65   11.25
  -1  12   1   97.80   13.03
   1  12  -1  102.17   11.21
   1  12  -1  106.74   12.60
  -1 -12   1   80.29   11.55
   1 -12  -1   72.08   10.93
   1  12  -1   86.79   11.65
  -1  12   1   77.40   11.93
  -1 -12   1  103.90   11.28
  -1 -12   1   76.99   10.27
   1 -12  -1   78.32    8.47
  -1 -12   0 1170.63   39.72
   1 -12   0 1033.81   32.03
  -1  12   0 1213.38   42.84
  -1  12   0 1180.10   34.12
  -1 -12   0 1215.77   39.02
   1  12   0 1073.12   36.49
  -1  12   0 1171.69   41.40
   1 -12   0 1236.04   43.29
   1  12   0 1212.02   38.67
  -1  12  -1  804.54   33.90
  -1 -12  -1  783.55   32.51
   1 -12   1  774.95   34.20
   1 -12   1  795.65   30.66
  -1  12  -1  828.14   35.39
   1  12   1  789.40   32.24
  -1 -12  -1  776.72   31.31
   1  12   1  794.08   32.73
  -1  12  -1  809.48   30.94
  -1  12  -2    9.60    6.87
   1  12   2    2.72    5.04
  -1  12  -2    9.52    4.63
   1 -12   2   -0.65    5.48
  -1  12  -2   -1.32    4.06
   1 -12   2    4.15    5.36
   1  12   2    0.61    5.09
  -1 -12  -2   -1.36    3.36
   1 -12   3   11.74    7.36
   1 -12   3   15.16    6.84
  -1  12  -3   18.40    3.85
   1  12   3   22.71    8.16
   1 -12   4  556.84   31.48
  -1  12  -4  542.95   13.40
   1  12   4  543.32   32.10
   1 -12   4  527.41   32.51
   1 -12   5  619.97   34.82
   1 -12   5  544.85   35.10
   1  12   5  566.13   35.12
   1 -12   6   51.06   13.70
   1 -12   6   46.01   10.72
   1  12   6   39.17   11.75
   1 -12   7   20.08   11.02
   1  12   7   15.15    9.33
   1 -12   7   38.57   11.60
   1  12   8  429.92   37.23
   1 -12   8  317.59   30.28
   1 -12   8  369.08   35.88
   1 -12   9    3.37    7.67
  -1  13   9  605.84   44.44
  -1 -13   9  655.95   40.30
  -1 -13   9  627.61   47.45
  -1  13   8   15.13    8.46
  -1 -13   8   26.63    8.95
  -1 -13   8   17.18   10.89
  -1  13   7   41.58   12.00
  -1 -13   7   24.21    7.94
  -1 -13   7   19.47   10.12
  -1 -13   6  269.79   21.29
   1  13  -6  269.30   17.35
  -1  13   6  292.04   26.56
  -1 -13   6  253.82   25.98
   1 -13  -6  270.91   18.28
  -1  13   5  441.83   31.07
   1 -13  -5  460.09   21.32
   1  13  -5  464.14   22.76
  -1 -13   5  457.15   25.94
  -1 -13   5  420.71   30.99
  -1 -13   4  471.28   30.93
   1  13  -4  530.13   25.87
   1  13  -4  473.50   25.29
  -1  13   4  506.36   31.84
   1  13  -4  510.83   24.35
  -1 -13   4  543.35   27.24
   1  13  -3   13.94    5.16
   1 -13  -3   12.84    3.82
   1  13  -3   13.92    5.64
  -1 -13   3   15.35    6.33
   1  13  -3   23.13    6.77
  -1 -13   3   15.28    8.23
  -1  13   3    9.55    7.30
  -1 -13   2  113.06   14.95
   1  13  -2  148.44   14.33
  -1 -13   2  121.67   12.77
   1  13  -2  125.85   12.53
   1 -13  -2   95.34    9.18
   1  13  -2  130.36   13.54
  -1  13   2  109.38   14.79
  -1 -13   1  374.46   24.61
   1  13  -1  429.05   23.53
   1 -13  -1  415.06   26.63
  -1 -13   1  392.36   22.48
   1  13  -1  413.33   24.40
   1 -13  -1  382.81   19.31
  -1 -13   1  451.49   24.06
   1  13  -1  414.08   25.14
   1  13  -1  418.23   22.98
  -1  13   1  387.99   25.74
  -1  13   0  316.77   22.98
  -1 -13   0  303.09   20.59
  -1  13   0  277.25   17.37
   1  13   0  332.23   21.56
   1 -13   0  271.39   17.32
  -1 -13   0  309.42   21.42
   1  13   0  300.66   20.37
   1 -13   0  269.24   21.21
   1 -13   1  173.48   15.39
   1  13   1  188.61   16.93
   1  13   1  197.95   17.34
  -1  13  -1  194.36   18.59
  -1 -13  -1  178.64   16.44
  -1  13  -1  190.28   15.88
   1 -13   1  186.47   18.15
  -1 -13  -1  172.38   15.94
  -1  13  -2  221.13   18.42
   1 -13   2  180.52   16.92
  -1  13  -2  216.42   19.15
  -1  13  -2  207.55   14.07
   1  13   2  205.17   18.43
   1 -13   2  219.27   19.42
  -1 -13  -2  226.93   17.82
  -1  13  -3 1146.63   27.20
   1 -13   3 1092.76   43.72
   1 -13   3 1227.50   46.25
   1  13   3 1176.67   45.61
  -1  13  -3 1209.38   45.38
   1  13   4   30.72    9.90
  -1  13  -4   24.62    3.62
   1 -13   4   31.62    9.58
   1 -13   4   33.81   10.02
   1 -13   5  396.30   28.93
   1  13   5  433.51   31.34
   1 -13   5  402.47   30.82
   1 -13   6   12.38    6.93
   1  13   6    5.14    8.32
   1 -13   6    6.85    7.92
   1 -13   7  389.82   32.14
   1 -13   7  389.28   35.00
   1  13   7  399.48   34.14
   1 -13   8   16.47    9.12
   1 -13   8   18.30   11.17
   1  13   8   18.15   10.09
   1 -13   9  287.74   31.16
  -1 -14   9   -1.22    5.69
  -1 -14   9   -7.51    9.84
  -1  14   9  -14.96   10.95
  -1 -14   8  585.90   36.16
  -1  14   8  573.79   42.13
  -1 -14   8  545.55   42.52
  -1 -14   7  183.34   23.86
  -1  14   7  234.17   26.38
  -1 -14   7  235.56   21.99
  -1  14   6  487.89   35.00
  -1 -14   6  455.70   28.40
  -1 -14   6  375.17   32.28
   1  14  -6  464.82   23.41
   1  14  -5   65.94    9.46
  -1 -14   5   83.54   12.25
   1 -14  -5   66.10    8.47
  -1 -14   5   53.18   13.31
   1  14  -5   69.36   11.15
  -1  14   5   46.46   11.43
  -1 -14   4  627.04   36.84
   1  14  -4  649.16   29.69
   1  14  -4  665.41   28.73
  -1 -14   4  660.31   31.05
   1  14  -4  658.27   30.78
   1 -14  -4  625.53   24.11
  -1  14   4  651.55   37.20
   1 -14  -3  522.44   22.01
  -1 -14   3  495.71   31.24
   1  14  -3  515.02   26.93
   1  14  -3  501.24   25.53
  -1 -14   3  529.75   27.46
   1  14  -3  503.33   25.37
  -1  14   3  479.44   30.76
   1 -14  -2 1499.37   37.69
  -1 -14   2 1515.54   51.67
   1  14  -2 1425.93   44.53
   1  14  -2 1534.90   45.62
  -1 -14   2 1402.57   43.75
  -1  14   2 1482.28   52.57
   1  14  -2 1473.04   43.35
  -1 -14   1  598.14   31.70
   1 -14  -1  590.76   24.91
   1  14  -1  575.75   29.74
   1  14  -1  578.31   28.56
  -1  14   1  561.37   31.86
  -1 -14   1  571.84   28.30
  -1 -14   1  588.64   28.64
   1 -14  -1  596.55   32.89
   1  14  -1  597.50   28.69
  -1 -14   0  410.78   25.43
   1  14   0  418.16   24.96
  -1  14   0  388.75   26.33
   1 -14   0  387.61   26.26
  -1 -14   0  422.13   25.35
   1  14   0  400.17   24.32
  -1  14   0  437.66   22.59
   1 -14   0  359.38   20.79
   1  14   1  487.37   27.70
  -1  14  -1  466.21   25.35
   1  14   1  469.32   27.59
   1 -14   1  413.31   24.00
   1 -14   1  476.30   29.15
  -1  14  -1  427.97   27.85
  -1 -14  -1  446.64   26.09
  -1 -14  -2    2.78    4.71
   1 -14   2    0.62    5.28
  -1  14  -2    4.79    3.98
   1  14   2   -0.33    5.24
   1 -14   2    1.28    5.71
  -1  14  -2   -3.00    6.31
   1 -14   3  166.14   18.06
   1 -14   3  148.28   17.39
   1  14   3  154.92   17.95
  -1  14  -3  129.48   10.22
  -1  14  -3  151.63   17.64
   1 -14   4   80.34   13.67
  -1  14  -4   84.67    6.90
   1 -14   4   95.57   14.21
   1  14   4   94.74   15.52
   1 -14   5    1.24    5.49
   1 -14   5   11.75    8.92
   1  14   5   -0.79    5.54
   1  14   6  273.89   27.52
   1 -14   6  249.76   26.82
   1 -14   6  230.33   24.19
   1 -14   7  127.45   19.01
   1 -14   7  138.49   21.92
   1  14   7  151.59   21.71
   1  14   8  137.30   22.23
   1 -14   8  170.33   25.96
   1 -14   8  157.79   22.59
   1 -14   9  -11.06    8.29
  -1 -15   8  155.75   25.28
  -1  15   8  172.56   24.39
  -1 -15   8  173.80   20.66
  -1 -15   7    8.11    6.20
  -1 -15   7    8.20    9.15
  -1  15   7   21.36   11.13
  -1 -15   6  283.90   28.69
  -1 -15   6  338.97   25.28
  -1  15   6  292.65   27.76
   1  15  -6  341.74   25.38
   1  15  -6  324.23   20.20
   1  15  -5   -2.75    3.64
  -1 -15   5    9.20    8.29
  -1 -15   5   -0.13    5.31
   1 -15  -5   -0.28    3.30
  -1  15   5    2.21    5.48
   1  15  -5    1.70    4.49
   1  15  -4  399.18   23.19
  -1  15   4  388.74   29.85
   1  15  -4  459.31   27.08
  -1 -15   4  414.66   30.69
   1 -15  -4  428.13   20.95
  -1 -15   4  407.71   25.47
  -1 -15   3  110.56   16.26
   1  15  -3  121.11   13.41
  -1  15   3  117.55   16.49
   1  15  -3  127.68   14.09
  -1 -15   3  120.01   14.01
   1  15  -3  117.29   13.90
   1 -15  -3  110.62   10.98
   1  15  -2 1385.98   43.94
  -1  15   2 1420.04   53.43
   1  15  -2 1421.46   45.83
   1 -15  -2 1467.97   39.04
  -1 -15   2 1405.85   45.60
   1  15  -2 1371.30   45.28
  -1 -15   2 1293.50   49.40
  -1 -15   1  591.17   32.42
   1 -15  -1  617.33   26.54
   1  15  -1  583.31   31.02
   1  15  -1  568.47   29.31
  -1 -15   1  564.92   29.35
   1  15  -1  615.21   30.34
   1 -15  -1  581.82   33.63
  -1  15   1  615.13   34.30
  -1 -15   1  602.95   30.28
   1 -15   0   26.27    7.70
  -1  15   0   21.46    8.69
   1 -15   0   21.95    7.89
   1  15   0   30.02    7.72
  -1 -15   0   10.70    6.29
   1  15   0   33.60    8.44
  -1  15   0   29.91    6.71
  -1 -15  -1 1158.02   43.03
   1 -15   1 1061.86   39.52
   1 -15   1 1162.26   46.75
  -1  15  -1 1173.97   46.90
   1  15   1 1088.95   42.88
  -1  15  -1 1178.63   41.64
  -1 -15  -2  445.40   26.70
   1 -15   2  457.04   29.68
   1 -15   2  438.21   27.55
  -1  15  -2  521.60   23.93
   1  15   2  448.26   28.67
  -1  15  -2  469.70   30.41
  -1  15  -3 1388.50   52.14
  -1  15  -3 1400.11   34.74
   1  15   3 1393.48   53.13
   1 -15   3 1441.85   53.68
   1 -15   3 1304.03   50.37
   1 -15   4  360.58   28.66
   1 -15   4  441.79   30.70
   1  15   4  428.09   31.09
  -1  15  -4  438.61   16.41
  -1  15  -4  425.70   30.01
   1  15   5   86.46   15.43
   1 -15   5   73.75   15.06
   1 -15   5   56.77   12.45
   1  15   6  191.13   23.72
   1 -15   6  177.95   23.02
   1 -15   6  162.39   21.22
   1  15   7  249.30   29.01
   1 -15   7  267.60   27.63
   1 -15   7  241.01   28.84
   1 -15   8   87.56   20.23
   1 -15   8  137.14   21.57
  -1 -16   8   31.38    9.80
  -1  16   8   47.71   14.65
  -1 -16   8   38.40   13.66
  -1 -16   7  156.20   23.54
  -1 -16   7  142.97   18.35
  -1  16   7  150.12   21.51
   1  16  -7  146.29   18.52
  -1 -16   6   94.77   17.35
   1  16  -6  105.31   12.12
  -1 -16   6   84.67   13.57
  -1  16   6  110.54   18.34
   1  16  -6  100.43   14.43
  -1 -16   5    6.41    6.60
   1  16  -5   12.44    6.68
   1 -16  -5    2.97    3.34
  -1  16   5   14.11    8.37
  -1 -16   5   17.44    6.85
   1  16  -5   14.86    6.00
  -1 -16   4  141.89   19.51
   1  16  -4  155.71   16.84
   1 -16  -4  138.33   12.71
  -1 -16   4  123.15   14.97
   1  16  -4  147.75   14.72
  -1  16   4  139.88   18.91
   1  16  -3  128.29   14.22
  -1 -16   3  126.90   17.12
   1 -16  -3  111.29   11.37
  -1  16   3  133.33   18.17
  -1 -16   3  119.22   14.82
   1  16  -3  118.87   14.55
   1  16  -2  116.68   14.16
   1 -16  -2  110.36   11.93
  -1 -16   2  121.39   14.66
   1  16  -2  137.51   15.64
   1  16  -2  121.08   14.55
  -1  16   2  117.35   16.69
  -1 -16   2  119.23   16.53
   1  16  -1  500.21   29.72
  -1 -16   1  480.22   30.22
   1 -16  -1  492.40   24.89
   1  16  -1  489.25   28.35
  -1 -16   1  521.83   29.33
  -1  16   1  516.88   32.58
   1 -16  -1  468.12   31.28
  -1  16   0   45.47   11.50
  -1  16   0   32.58    7.23
   1 -16   0   48.47   10.97
   1 -16   0   43.67    9.39
  -1 -16   0   47.34   10.29
   1  16   0   45.85    9.56
   1 -16   1 1025.96   40.05
  -1  16  -1 1115.70   47.23
   1  16   1 1107.92   44.89
   1 -16   1 1151.30   48.03
  -1 -16  -1 1128.80   43.86
   1 -16   2   73.53   13.32
  -1  16  -2   82.07   10.47
   1 -16   2   58.28   11.47
  -1  16  -2   59.04   12.69
  -1 -16  -2   71.29   12.28
   1  16   2   70.18   13.01
   1 -16   3  756.85   39.49
   1 -16   3  889.51   43.41
  -1 -16  -3  788.72   36.78
  -1  16  -3  835.16   41.78
  -1  16  -3  841.39   28.83
   1  16   3  796.53   41.75
   1 -16   4   -1.22    6.71
   1 -16   4   -1.89    6.73
  -1  16  -4    1.54    2.73
   1  16   4   -6.19    6.61
  -1  16  -4   -4.65    7.85
   1 -16   5 1415.75   61.40
   1  16   5 1505.26   62.67
  -1  16  -5 1478.41   59.03
   1 -16   5 1558.42   61.49
   1 -16   6   13.02    9.32
   1 -16   6    1.51    7.03
   1  16   6   14.20    9.48
   1  16   7  124.12   20.86
   1 -16   7   96.11   19.38
   1 -16   7  121.07   19.40
   1 -16   8   44.30   12.83
  -1 -17   8   76.50   17.74
  -1  17   8   87.60   18.16
  -1 -17   8   69.58   13.42
  -1 -17   7   80.54   14.64
  -1 -17   7   86.20   18.36
  -1  17   7   78.49   16.64
   1  17  -7   80.61   13.90
  -1  17   6  255.19   27.65
   1  17  -6  322.29   21.21
  -1 -17   6  288.91   29.81
  -1 -17   6  317.31   25.90
   1  17  -6  293.69   24.93
  -1 -17   5  112.92   15.61
  -1  17   5   74.45   15.21
  -1 -17   5   76.89   15.95
   1  17  -5  103.47   12.65
   1 -17  -5   75.66   10.59
   1  17  -5  101.61   14.48
   1 -17  -4  817.10   30.86
  -1  17   4  726.30   42.60
   1  17  -4  796.37   34.74
   1  17  -4  782.17   37.49
  -1 -17   4  731.29   42.75
  -1 -17   4  802.38   38.15
   1  17  -3   64.42   10.93
  -1  17   3   41.14   11.50
   1 -17  -3   46.64    8.18
   1  17  -3   56.97   10.30
  -1 -17   3   51.09   10.01
  -1 -17   3   71.18   13.65
  -1 -17   2   46.64   10.13
  -1  17   2   45.62   11.76
   1  17  -2   45.94    9.91
   1 -17  -2   38.22    7.47
   1  17  -2   51.82   10.98
  -1 -17   2   40.55   11.05
  -1 -17   1    3.18    6.06
   1 -17  -1   -0.70    4.18
   1  17  -1    3.99    6.68
  -1 -17   1    6.54    5.76
   1  17  -1    2.19    5.32
  -1  17   1    0.65    6.07
   1 -17  -1    1.89    6.46
   1 -17   0  556.25   28.79
  -1  17   0  557.39   34.79
  -1 -17   0  536.68   32.02
   1 -17   0  595.82   35.95
   1  17   0  557.29   32.24
  -1  17   0  545.80   28.05
   1 -17   1  606.68   31.96
   1 -17   1  630.36   36.71
  -1  17  -1  672.96   37.95
  -1 -17  -1  630.70   34.11
   1  17   1  652.11   35.64
  -1  17  -2   79.70   10.75
   1 -17   2   54.45   11.21
   1  17   2   65.92   12.64
  -1 -17  -2   65.93   12.32
  -1  17  -2   63.29   12.55
   1 -17   2   75.55   14.00
  -1 -17  -3  542.22   31.64
   1 -17   3  542.56   35.26
   1 -17   3  553.61   34.79
   1  17   3  544.53   35.36
  -1  17  -3  566.41   36.16
  -1  17  -3  584.65   25.00
   1 -17   4   -1.98    6.68
  -1  17  -4    0.61    2.66
   1  17   4  -19.04    9.00
   1 -17   4   -2.32    6.85
  -1  17  -4    5.78    7.90
   1 -17   5  150.45   20.90
   1 -17   5  172.85   21.59
   1  17   5  168.06   22.43
  -1  17  -5  148.53   20.26
   1 -17   6  228.75   25.86
   1 -17   6  238.70   27.95
   1  17   6  244.15   27.65
  -1  17  -6  199.54   23.91
   1 -17   7   87.59   18.68
   1 -17   7   81.41   16.42
   1  17   7  124.36   21.93
   1 -17   8   35.24   12.17
  -1 -18   7   69.55   17.15
  -1 -18   7   76.65   14.49
   1  18  -7   76.08   14.03
  -1  18   7   87.76   17.99
  -1 -18   6  784.83   49.79
  -1  18   6  787.85   49.17
   1  18  -6  794.54   41.82
  -1 -18   6  868.21   43.93
  -1 -18   5   12.85    7.16
   1  18  -5    7.06    5.22
   1 -18  -5    0.55    4.74
  -1 -18   5    7.93    8.11
  -1  18   5    7.63    7.33
   1  18  -5   -1.45    5.39
   1 -18  -4 1081.66   36.75
  -1 -18   4  996.40   50.92
   1  18  -4  967.68   39.55
  -1  18   4  978.56   50.93
   1  18  -4 1020.67   44.55
  -1 -18   4 1017.07   44.39
   1 -18  -3  215.60   16.57
   1  18  -3  205.43   19.35
  -1 -18   3  217.69   23.22
   1  18  -3  203.58   19.81
  -1 -18   3  173.73   18.47
  -1  18   3  229.21   24.44
   1 -18  -2  825.89   32.71
  -1 -18   2  826.13   43.09
   1  18  -2  808.95   38.76
  -1  18   2  769.22   43.13
  -1 -18   2  781.40   37.94
   1  18  -2  714.68   36.43
   1 -18  -1    3.27    5.35
   1  18  -1    2.32    7.08
   1 -18  -1    0.07    6.84
  -1 -18   1   -1.75    5.77
   1  18  -1    0.30    5.85
  -1  18   1    3.79    4.91
  -1 -18   0  791.45   40.05
   1  18   0  746.91   38.60
   1 -18   0  835.51   36.19
  -1  18   0  849.81   43.83
   1 -18   0  867.69   44.39
   1 -18   1    9.54    5.35
  -1  18  -1   16.94    9.12
   1  18   1   15.83    8.13
  -1 -18  -1    6.81    7.10
   1 -18   1    9.49    8.93
   1 -18   2   26.84    9.37
  -1 -18  -2   31.27    9.41
  -1  18  -2   35.70    7.96
   1 -18   2   42.59   10.95
  -1  18  -2   31.43    9.90
   1  18   2   34.28    9.85
  -1 -18  -3   -0.30    5.51
   1 -18   3    3.43    4.98
   1  18   3   -0.73    6.68
  -1  18  -3    6.33    6.55
   1 -18   3   -4.23    5.92
  -1  18  -3   -0.02    3.08
   1 -18   4  352.66   30.13
   1  18   4  377.06   31.75
  -1  18  -4  409.02   32.30
  -1 -18  -4  433.02   29.70
  -1  18  -5   33.31   11.14
   1  18   5   31.78   11.77
   1 -18   5   24.90   10.39
   1 -18   5   24.30   10.32
   1 -18   6   61.35   15.16
   1 -18   6   77.94   16.11
   1  18   6   78.91   17.11
  -1  18  -6   96.14   17.51
   1 -18   7    0.66    6.19
   1 -18   7   11.12    9.61
  -1  18  -7   -3.36   10.83
   1 -18   8  231.00   28.22
  -1 -19   7    4.31    7.67
  -1 -19   7   21.17    9.02
  -1  19   7   -4.79    8.33
  -1  19   6  103.36   19.26
  -1 -19   6   87.62   14.69
  -1 -19   6   80.04   17.51
   1  19  -6   88.74   15.12
  -1  19   5  690.25   45.31
  -1 -19   5  655.88   44.34
   1  19  -5  738.60   40.00
  -1 -19   5  706.89   39.30
   1  19  -5  716.36   34.37
  -1 -19   4  508.67   37.66
  -1 -19   4  587.00   34.89
   1 -19  -4  562.62   27.48
  -1  19   4  600.03   41.20
   1  19  -4  580.22   31.87
   1  19  -4  549.16   33.90
   1 -19  -3  218.26   17.31
  -1  19   3  202.82   23.89
   1  19  -3  200.41   19.68
  -1 -19   3  224.23   24.18
   1  19  -3  222.30   21.62
  -1 -19   3  210.87   20.88
   1 -19  -2    3.33    4.17
  -1  19   2   21.35   10.17
  -1 -19   2    9.74    6.52
   1  19  -2   18.57    7.96
   1  19  -2   18.06    7.71
  -1 -19   2    2.00    6.45
  -1  19   1  328.56   28.94
   1  19  -1  353.72   27.84
  -1 -19   1  329.55   27.28
   1  19  -1  349.92   26.85
   1 -19  -1  375.34   31.02
   1 -19  -1  330.59   22.71
   1 -19   0  134.57   18.61
   1 -19   0  118.16   14.62
  -1  19   0  102.85   16.10
  -1 -19   0  115.41   16.64
   1  19   0  139.24   17.98
   1  19   0  130.86   18.06
  -1 -19  -1  516.64   32.78
   1 -19   1  460.07   29.62
   1 -19   1  461.57   33.68
   1  19   1  506.04   33.42
  -1  19  -1  500.87   34.54
  -1  19  -2   46.10    9.62
  -1 -19  -2   33.01    9.06
  -1  19  -2   67.78   14.30
   1 -19   2   54.45   12.49
   1 -19   2   67.33   13.56
   1  19   2   35.83   10.29
  -1  19  -3  414.37   32.60
   1  19   3  360.99   30.45
   1 -19   3  333.95   28.55
  -1 -19  -3  352.31   27.18
  -1  19  -3  400.28   22.81
   1 -19   3  417.75   33.04
  -1 -19  -4   66.92   13.47
   1 -19   4   63.07   14.45
   1  19   4   66.00   13.85
   1 -19   4   88.05   16.56
  -1  19  -4   82.26   16.16
  -1 -19  -5  201.81   21.78
   1 -19   5  167.12   22.52
   1  19   5  161.12   22.81
   1 -19   5  187.08   24.00
  -1  19  -5  176.07   23.20
   1 -19   6   35.44   12.08
  -1  19  -6   36.55   12.03
   1 -19   6   21.34    9.71
   1  19   6   61.93   15.39
   1 -19   7   54.72   15.43
  -1  19  -7   15.15   10.99
  -1 -20   7   91.81   19.75
  -1 -20   6   21.09   10.12
  -1  20   6   30.48   12.58
  -1 -20   6   12.85    9.27
   1  20  -6   13.07    7.92
   1  20  -5   38.13    8.98
  -1  20   5   34.32   10.75
  -1 -20   5   30.81    9.93
   1  20  -5   36.54    8.90
  -1 -20   5   27.91   12.00
  -1  20   4  376.30   33.76
   1  20  -4  432.60   28.42
  -1 -20   4  423.35   30.62
   1  20  -4  437.24   31.17
  -1 -20   4  395.27   33.45
   1 -20  -3   44.89    8.67
  -1 -20   3   45.42   13.26
   1  20  -3   32.55    8.72
  -1  20   3   27.11   10.27
   1  20  -3   60.33   12.02
  -1 -20   3   31.94    9.44
   1 -20  -2   51.22    9.74
  -1 -20   2   47.69   13.16
  -1 -20   2   54.30   11.79
   1  20  -2   55.67   11.98
   1  20  -2   52.05   11.87
  -1  20   2   39.43   11.75
  -1 -20   1  628.02   38.36
  -1  20   1  593.41   39.52
   1 -20  -1  665.23   32.72
   1  20  -1  642.03   38.22
   1  20  -1  691.37   38.89
  -1  20   0  389.67   31.36
  -1 -20   0  359.37   28.50
   1  20   0  374.21   29.32
   1  20   0  450.14   33.17
   1 -20   0  388.52   26.38
   1 -20   0  396.49   31.69
  -1 -20  -1  231.60   23.04
  -1  20  -1  233.21   24.92
   1 -20   1  243.77   22.41
   1 -20   1  219.49   23.85
   1  20   1  211.76   22.67
   1 -20   2   19.67    9.42
   1  20   2   12.42    8.28
   1 -20   2   16.63    7.98
  -1 -20  -2   23.70    8.79
  -1  20  -2   26.50    9.67
  -1  20  -2   20.73    7.55
  -1 -20  -3  301.83   25.91
   1 -20   3  246.07   25.22
   1  20   3  277.75   28.14
   1 -20   3  306.44   28.89
  -1  20  -3  319.98   29.79
  -1  20  -3  334.88   21.55
  -1 -20  -4  440.66   31.45
   1 -20   4  454.48   35.98
   1  20   4  435.51   36.06
  -1  20  -4  498.02   37.50
   1 -20   4  503.80   37.97
   1 -20   5  379.64   34.73
  -1  20  -5  430.26   36.30
   1  20   5  468.76   39.27
  -1 -20  -5  468.80   33.48
   1 -20   5  481.77   38.25
   1 -20   6   30.38   12.47
   1 -20   6   -2.62    5.72
   1  20   6   33.02   12.53
  -1  20  -6   -0.50   11.27
  -1  20  -7  -12.38    9.90
   1 -20   7    7.86    7.73
  -1 -21   6  178.40   26.40
  -1  21   6  190.83   26.71
  -1 -21   5  248.39   28.72
   1  21  -5  280.16   26.00
  -1 -21   5  271.29   25.76
  -1  21   5  236.50   28.15
   1  21  -4  161.26   20.02
  -1 -21   4  146.04   21.90
  -1 -21   4  151.73   19.24
  -1  21   4  164.28   23.20
   1  21  -4  150.18   17.60
  -1 -21   3   60.56   12.71
  -1  21   3   54.43   15.22
  -1 -21   3   68.10   15.61
   1  21  -3   55.74   11.82
   1  21  -3   47.44   11.59
   1 -21  -2  711.68   33.41
  -1 -21   2  670.61   41.94
   1  21  -2  635.13   37.77
  -1  21   2  587.58   40.99
   1  21  -2  682.27   39.29
  -1 -21   2  684.71   39.44
   1 -21  -1  200.39   18.89
   1  21  -1  201.06   21.99
   1  21  -1  177.92   21.27
  -1 -21   1  183.96   21.96
  -1  21   1  156.40   21.11
   1 -21   0   28.06    9.30
  -1 -21   0   18.09    8.13
   1  21   0   33.72   10.92
   1  21   0   42.46   11.02
  -1  21   0   51.14   13.27
   1 -21   0   25.97    8.99
  -1  21  -1  441.78   34.66
   1 -21   1  441.41   30.41
   1  21   1  434.21   33.08
   1 -21   1  456.27   35.35
  -1 -21  -1  397.06   30.51
  -1  21  -2  113.33   14.68
  -1 -21  -2  114.91   16.94
   1 -21   2  105.73   16.51
   1 -21   2  115.17   19.14
   1  21   2  122.33   18.63
  -1  21  -2  110.14   18.00
   1 -21   3  161.34   22.42
   1 -21   3  126.54   19.29
  -1 -21  -3  161.42   20.10
   1  21   3  158.34   22.32
  -1  21  -3  142.19   20.56
   1  21   4   17.76    9.49
  -1 -21  -4   33.44   10.34
   1 -21   4   18.15    8.72
  -1  21  -4   36.08   12.95
   1 -21   4   35.71   12.09
   1 -21   5    7.06    8.73
  -1 -21  -5    6.51    7.04
   1 -21   5   -0.35    8.30
   1  21   5   -8.61    9.45
  -1  21  -5   13.16    8.96
   1 -21   6  111.41   21.10
   1 -21   6  102.72   19.17
  -1  21  -6  129.81   22.32
  -1  21  -7   30.46   12.54
  -1 -22   6   12.75   12.23
  -1 -22   5    6.21    7.84
  -1 -22   5    6.20    7.91
  -1  22   5    5.70    8.99
   1  22  -5   -0.12    4.04
  -1 -22   4  135.87   18.65
   1  22  -4  151.97   17.92
  -1 -22   4  176.61   24.83
  -1  22   4  191.19   25.72
   1  22  -4  168.42   20.83
   1  22  -3  932.52   46.95
  -1  22   3  926.89   53.24
   1  22  -3  940.59   45.37
  -1 -22   3  937.81   47.34
  -1 -22   3  921.33   51.34
  -1 -22   2  197.34   24.03
   1  22  -2  235.60   24.32
   1  22  -2  207.60   22.67
   1 -22  -2  227.57   19.43
  -1  22   2  241.46   27.77
  -1 -22   2  215.21   23.32
   1  22  -1   42.91   12.01
  -1 -22   1   22.84   10.20
   1  22  -1   31.74   10.24
  -1  22   1   35.86   11.96
   1 -22  -1   32.15    9.22
   1  22   0   49.29   14.14
   1  22   0   51.85   12.31
   1 -22   0   59.51   14.37
  -1  22   0   59.56   14.85
   1 -22   0   57.16   12.30
  -1 -22   0   63.21   13.46
  -1 -22  -1  412.60   31.50
   1 -22   1  385.96   29.45
  -1  22  -1  493.29   32.71
  -1  22  -1  438.55   35.54
   1 -22   1  437.43   35.57
   1  22   1  480.07   35.92
  -1  22  -2  -13.19    8.27
  -1 -22  -2    7.25    7.11
   1 -22   2  -10.65    8.31
  -1  22  -2    3.70    4.73
   1 -22   2   -9.98    7.96
   1  22   2    4.17    6.48
   1 -22   3   27.79   10.30
  -1 -22  -3   42.17   12.06
   1  22   3    3.53    7.40
   1 -22   3   24.33   10.95
  -1  22  -3   20.39    9.97
   1 -22   4    9.21    7.95
  -1  22  -4    2.34    8.98
   1  22   4   -6.83    7.74
   1 -22   4    4.83    7.47
  -1 -22  -4    0.73    7.87
   1 -22   5   42.73   13.70
   1  22   5   39.47   12.94
   1 -22   5   13.84    9.09
  -1  22  -5   37.78   14.56
  -1  22  -6  127.97   21.55
   1 -22   6   53.40   14.70
  -1 -23   5  410.17   38.54
   1  23  -4   25.20    9.52
  -1 -23   4   14.21    7.55
  -1 -23   4   13.91    9.97
  -1  23   4   19.49   11.58
  -1 -23   3    3.45    7.32
  -1  23   3   13.61    8.96
  -1 -23   3   20.96    8.86
   1  23  -3   14.87    8.18
   1  23  -3   13.94    8.66
  -1 -23   2  131.78   19.71
   1  23  -2  161.28   21.08
   1  23  -2  140.04   19.60
  -1  23   2  156.40   22.97
   1 -23  -1  618.56   34.22
   1  23  -1  585.51   39.88
  -1 -23   1  605.38   40.74
   1  23  -1  610.63   40.05
  -1  23   1  589.36   42.54
  -1 -23   0    0.12    6.23
  -1  23   0   -6.44    7.30
   1 -23   0    0.39    6.00
   1 -23   0    1.41    6.35
   1  23   0   -0.08    7.37
   1  23   0   -4.88    7.34
   1  23   1   49.53   13.44
   1  23   1   58.34   14.63
   1 -23   1   55.92   12.99
   1 -23   1   30.46   11.33
  -1 -23  -1   42.07   12.04
  -1  23  -1   32.47   11.25
  -1  23  -1   38.48   10.18
  -1 -23  -2  254.07   25.59
   1 -23   2  259.63   26.20
   1 -23   2  192.72   24.27
  -1  23  -2  287.56   24.06
   1  23   2  240.05   27.34
  -1  23  -2  228.36   27.09
   1 -23   3  117.83   18.72
  -1  23  -3  128.96   20.44
  -1 -23  -3  124.89   18.88
   1 -23   3  124.61   20.49
   1  23   3   96.52   18.06
   1 -23   4   86.95   17.77
   1 -23   4   59.20   15.43
   1  23   4   74.01   16.79
  -1  23  -4   78.82   16.62
  -1  23  -5   96.13   18.93
   1 -23   5  158.61   24.43
   1 -23   5  115.56   20.88
  -1 -24   5   13.21   10.47
   1  24  -4  148.86   20.15
  -1 -24   4  201.07   23.75
  -1  24   4  193.31   27.03
  -1 -24   4  176.28   24.50
  -1 -24   3    3.67    5.52
   1  24  -3    0.19    5.42
  -1 -24   3   13.22    6.55
   1  24  -3   12.17    7.85
   1  24  -2   16.25    9.42
  -1 -24   2   23.84    9.52
  -1  24   2   19.84    9.99
   1  24  -2   24.96   10.36
  -1  24   1   33.55   12.99
   1  24  -1    4.47    7.88
   1  24  -1   21.22   10.32
  -1 -24   1    2.33    8.81
  -1 -24   0 1010.40   51.81
   1 -24   0  893.65   43.92
   1 -24   0  947.93   54.87
  -1  24   0  931.24   53.96
   1  24   0 1019.78   55.56
   1  24   0  911.08   50.31
   1 -24   1   21.67   11.63
   1  24   1   15.16    9.98
  -1  24  -1   33.05   10.10
  -1  24  -1    0.05    7.29
   1 -24   1    6.77    6.49
  -1 -24  -1   -6.48    7.77
   1  24   1    7.31    8.90
   1 -24   2   17.10   11.09
   1 -24   2   19.33    9.25
   1  24   2    2.66    5.64
  -1 -24  -2    3.34    6.47
   1 -24   3   21.04   11.05
  -1 -24  -3   26.88   10.20
   1  24   3    8.05    7.35
   1 -24   3   41.75   13.06
  -1  24  -3    7.14    7.92
   1 -24   4  571.24   43.32
   1  24   4  625.69   47.08
  -1  24  -4  647.54   46.91
   1 -24   4  667.26   47.89
  -1  24  -5    9.18    9.54
   1 -24   5   -9.58    9.00
   1 -24   5   -8.42    8.14
  -1 -25   4   48.48   14.90
   1  25  -3   33.36   11.33
  -1 -25   3   32.59   12.15
  -1 -25   3   62.33   13.46
   1  25  -3   30.79    9.89
  -1  25   3   58.60   16.52
  -1  25   2  142.21   22.62
   1  25  -2  131.33   19.40
  -1 -25   2  136.56   21.36
   1  25  -2  143.98   20.55
  -1 -25   1  439.56   36.60
   1  25  -1  362.22   33.18
   1  25  -1  423.36   35.26
  -1  25   1  450.07   39.28
  -1  25   0   77.22   17.16
  -1 -25   0   69.57   14.93
   1  25   0   62.24   15.25
   1  25   0   63.78   15.07
   1 -25   1   28.29    9.97
   1  25   1   26.31   11.83
  -1  25  -1   22.63    9.66
   1 -25   1   11.58    8.84
  -1 -25  -1    7.44    7.46
   1  25   1   14.73   10.33
  -1  25  -1   17.28    9.44
  -1 -25  -2  303.19   28.90
   1  25   2  241.94   28.43
   1 -25   2  273.29   28.18
  -1  25  -2  310.90   32.75
   1 -25   2  262.66   30.28
   1  25   3    2.48    9.44
   1 -25   3  -14.72    9.52
   1 -25   3   21.07    9.89
  -1  25  -3   -6.75    7.88
   1 -25   4   20.31    9.58
  -1  25  -4   41.26   13.61
  -1 -26   3  408.75   37.62
   1  26  -2   -9.90    7.22
   1  26  -2    9.54    7.73
  -1 -26   2   -9.23    9.22
  -1 -26   1   59.17   14.87
   1  26  -1   78.44   16.35
  -1  26   1  106.10   20.61
   1  26  -1   67.47   16.30
  -1  26   0   47.36   12.79
   1  26   0   13.04    9.66
  -1  26   0   36.50   12.77
   1  26   0   34.93   11.25
  -1 -26   0   44.44   14.74
  -1 -26  -1  214.60   25.41
   1 -26   1  164.98   24.64
   1  26   1  246.05   30.32
   1  26   1  232.29   28.24
  -1  26  -1  208.99   27.47
   1  26   2    4.06    7.60
   1 -26   2    0.11    5.62
   1 -26   3    3.02    6.40
  -1  26  -3    1.96    7.26
   1 -26   4   37.84   13.00
  -1 -27   3   17.18   11.11
  -1 -27   2  235.21   28.36
   1  27  -2  228.75   26.58
   1  27  -2  241.39   27.45
   1  27  -1   70.56   17.16
  -1 -27   1   43.34   13.69
   1  27  -1   62.13   14.15
  -1 -27   0   14.07    8.50
   1  27   0   45.48   14.84
   1  27   0   28.91   12.14
  -1  27   0   23.76   11.00
   1  27   1    4.94    8.03
  -1 -28   2    5.96    6.75
   1  28   0   83.68   17.48
  -2   0  11    7.01    6.93
  -2   0  11   -3.12    7.30
  -2   0  10  759.43   43.01
  -2   0  10  790.20   43.09
  -2   0   9   -0.17    5.17
  -2   0   9   -0.06    6.05
  -2   0   9   -2.25    5.56
  -2   0   8  231.46   21.02
  -2   0   8  219.10   17.84
  -2   0   7  -11.41    6.21
  -2   0   7    2.53    5.69
  -2   0   7    3.68    4.79
   2   0  -6  645.75   27.83
   2   0  -6  673.26   31.27
  -2   0   6  617.40   27.94
  -2   0   6  609.06   26.08
  -2   0   6  600.63   26.48
  -2   0   6  667.79   28.70
  -2   0   5    0.10    4.03
  -2   0   5    5.60    4.13
  -2   0   5   -2.15    3.75
   2   0  -5    0.17    3.44
   2   0  -5    2.75    2.88
  -2   0   5   -0.60    3.33
   2   0  -4   36.76    5.69
  -2   0   4   42.29    6.40
  -2   0   4   50.91    7.79
   2   0  -4   52.14    7.43
  -2   0   4   43.22    6.79
  -2   0   4   42.24    5.75
  -2   0   3    4.08    3.33
   2   0  -3    2.77    2.59
   2   0  -3    5.17    3.22
  -2   0   3    6.19    2.78
  -2   0   3    0.48    2.88
  -2   0   2  403.78   15.27
   2   0  -2  413.05   14.87
   2   0  -2  435.99   12.73
  -2   0   2  395.35   12.57
   2   0  -2  413.81   16.67
  -2   0   2  429.46   16.77
   2   0  -1    0.89    3.17
  -2   0   1    3.01    3.15
   2   0  -1    2.37    2.55
  -2   0   1    1.79    1.89
   2   0   0 1386.29   25.64
  -2   0   0 1385.47   25.04
   2   0   0 1385.45   25.89
  -2   0   0 1368.49   25.73
   2   0   1    0.42    3.57
  -2   0  -1   -0.21    2.18
  -2   0  -1    1.80    2.09
   2   0   1    0.09    2.57
  -2   0  -1    0.58    2.86
  -2   0  -2 1979.25   43.17
   2   0   2 2039.09   42.70
   2   0   2 2016.48   32.51
  -2   0  -3   -1.87    4.09
  -2   0  -3   -1.30    3.90
   2   0   3   -0.89    4.58
   2   0   4 1390.66   44.03
   2   0   5    0.37    6.46
   2   0   6  598.77   34.54
   2   0   7    0.48    6.77
   2   0   8  850.78   47.89
   2   0   9    7.90    8.80
  -2  -1  11   46.34   12.51
  -2   1  11   46.42   12.76
  -2  -1  11   39.61   12.04
  -2   1  11   47.81   13.14
  -2  -1  10   27.92    9.28
  -2   1  10   55.97   12.39
  -2  -1  10   32.86   10.20
  -2   1  10   41.58   11.69
  -2  -1   9  259.64   22.98
  -2  -1   9  252.40   19.98
  -2   1   9  230.34   21.78
  -2  -1   9  227.57   23.05
  -2   1   9  241.47   22.56
  -2   1   9  251.13   19.99
  -2  -1   8    1.98    4.95
  -2  -1   8    2.84    4.76
  -2  -1   8    8.61    6.70
  -2   1   8    2.99    5.75
  -2   1   8    6.96    6.45
  -2   1   8   -3.99    5.71
  -2   1   7   18.37    7.02
  -2   1   7   13.36    6.24
  -2  -1   7    9.64    5.47
  -2   1   7   13.28    6.56
   2   1  -7   17.07    6.45
  -2  -1   7   17.12    7.29
   2   1  -6  216.71   18.62
  -2   1   6  221.38   16.43
  -2  -1   6  178.83   15.96
  -2  -1   6  218.41   16.72
  -2  -1   6  212.09   15.58
  -2  -1   6  210.69   16.12
  -2   1   6  182.62   14.89
   2   1  -6  194.91   15.09
   2  -1  -6  218.46   16.71
   2  -1  -6  228.57   17.93
  -2   1   6  216.33   15.99
  -2  -1   5  476.22   19.71
   2   1  -5  523.50   25.77
   2  -1  -5  554.78   24.78
  -2  -1   5  494.26   23.32
  -2   1   5  445.78   20.44
  -2   1   5  494.47   22.69
  -2   1   5  454.52   20.31
   2   1  -5  499.78   20.79
   2  -1  -5  490.25   22.17
  -2  -1   5  505.55   23.35
  -2   1   4   44.88    6.28
   2  -1  -4   42.75    6.43
  -2   1   4   47.33    7.37
  -2   1   4   41.09    5.85
   2   1  -4   51.79    7.90
  -2  -1   4   39.56    5.31
   2   1  -4   47.31    5.86
  -2  -1   4   50.51    7.42
   2  -1  -4   47.73    6.46
  -2  -1   4   51.39    7.44
   2   1  -3  110.06    9.91
  -2  -1   3  116.08    9.78
  -2   1   3  125.95    8.55
  -2   1   3  137.54   10.81
  -2  -1   3  135.98   10.48
  -2   1   3  119.88    8.23
   2  -1  -3  112.77    8.81
   2   1  -3  123.78    7.36
   2  -1  -3  122.08    8.74
  -2   1   3  129.32    9.33
  -2  -1   3  128.57    6.99
  -2   1   3  109.74   10.16
   2   1  -2 1345.21   29.92
   2  -1  -2 1304.89   25.22
  -2   1   2 1397.78   29.83
  -2   1   2 1423.87   30.66
  -2  -1   2 1325.96   29.30
   2  -1  -2 1372.90   25.64
  -2   1   2 1288.97   25.67
  -2  -1   2 1407.85   17.61
  -2   1   2 1389.21   25.09
  -2   1   2 1318.02   24.56
  -2  -1   2 1286.70   18.89
  -2  -1   2 1343.24   29.66
   2   1  -2 1322.88   28.76
   2   1  -1 2919.44   27.74
   2  -1  -1 2920.75   39.20
  -2   1   1 2911.94   35.05
  -2   1   1 2860.73   38.83
  -2  -1   1 2888.06   40.76
  -2  -1   1 2882.45   26.14
   2   1  -1 2945.76   41.59
  -2   1   1 2949.45   40.11
  -2   1   1 2951.64   36.58
   2  -1  -1 2953.38   36.61
  -2  -1   0   -2.45    3.32
  -2   1   0    2.95    3.18
   2   1   0   -1.12    2.46
   2  -1   0    0.37    2.38
  -2  -1   0    2.08    2.61
  -2   1   0    2.38    2.95
   2   1   0   -0.54    3.17
   2  -1   0    0.21    3.02
  -2   1   0    1.15    2.45
  -2   1  -1    2.31    2.18
   2  -1   1    2.29    3.69
  -2   1  -1    2.02    2.13
   2  -1   1    2.01    2.06
   2   1   1    2.28    3.53
  -2   1  -1    2.27    3.35
  -2  -1  -1    2.28    3.04
  -2   1  -1    2.23    3.02
   2   1   1    2.53    3.59
  -2   1  -2  137.76   12.90
  -2  -1  -2  135.73   12.96
   2   1   2  134.09   12.28
   2   1   2  136.15   10.61
   2  -1   2  138.07    8.26
   2  -1   2  131.98   12.62
  -2   1  -2  131.23   12.76
  -2   1  -3  113.23   12.04
   2   1   3  122.51   12.37
  -2   1  -3  112.38   12.01
   2  -1   3  125.16    8.17
  -2  -1  -3  125.77   12.48
  -2  -1  -3  121.95   12.57
   2  -1   3  119.64   12.31
   2   1   4   -0.09    4.52
   2  -1   4   -1.11    5.49
   2   1   5   14.69    7.01
   2  -1   5   16.03    7.41
   2  -1   6  569.48   33.76
   2   1   6  543.99   32.93
   2   1   7   33.44   10.29
   2  -1   7   32.15   10.95
   2  -1   8  229.57   25.53
   2   1   8  228.40   25.33
   2   1   9  406.92   36.15
   2  -1   9  431.02   37.09
  -2   2  11   13.72    8.70
  -2  -2  11   -6.88    7.23
  -2  -2  11    7.82    7.55
  -2   2  10    6.89    6.58
  -2  -2  10   18.81    9.04
  -2  -2  10   17.04    8.46
  -2   2  10   20.06    8.83
  -2  -2   9   -1.45    6.02
  -2   2   9   -0.12    6.08
  -2  -2   9    3.23    5.35
  -2  -2   9   15.51    8.12
  -2   2   9    5.75    6.28
  -2  -2   8  132.59   13.97
  -2   2   8  129.70   15.67
  -2  -2   8  161.16   16.51
  -2  -2   8  154.37   17.89
  -2   2   8  142.40   15.99
  -2   2   8  118.89   13.64
  -2  -2   7  736.17   34.67
  -2   2   7  720.38   31.74
  -2  -2   7  756.50   31.84
  -2   2   7  713.12   32.34
  -2  -2   7  680.55   29.98
   2   2  -7  821.18   33.63
  -2   2   7  728.87   30.93
  -2   2   6  276.11   18.26
   2  -2  -6  241.90   17.92
  -2  -2   6  255.90   19.10
  -2   2   6  234.21   17.09
  -2  -2   6  220.59   15.62
  -2   2   6  259.31   17.14
   2   2  -6  243.15   16.43
   2  -2  -6  250.43   18.30
  -2  -2   6  255.65   17.89
   2  -2  -5  100.91   10.56
  -2   2   5  110.27   11.20
  -2  -2   5   92.34   10.22
   2   2  -5  102.76    9.54
   2  -2  -5  110.71   11.26
  -2  -2   5  116.04   12.40
  -2   2   5   97.91   10.25
   2   2  -5  130.25   13.51
  -2   2   5  113.24   10.28
   2   2  -4  104.50   11.33
   2  -2  -4  117.25    9.73
  -2  -2   4  119.96   11.30
  -2   2   4  107.83   10.54
   2   2  -4   99.20    7.70
  -2  -2   4  109.02    7.91
   2  -2  -4  118.04   10.40
  -2   2   4  125.26    9.10
  -2  -2   4  102.46   10.07
  -2   2   4   97.55    9.08
   2   2  -3 2305.10   44.01
  -2   2   3 2340.52   30.48
  -2   2   3 2350.15   43.02
   2   2  -3 2378.61   41.80
  -2  -2   3 2347.94   43.30
  -2   2   3 2365.85   40.83
   2   2  -3 2362.04   26.32
  -2  -2   3 2322.04   25.34
  -2   2   3 2330.24   36.51
   2  -2  -3 2363.22   39.20
   2  -2  -3 2388.05   33.49
  -2  -2   3 2300.36   41.53
   2   2  -2 1162.77   29.06
  -2   2   2 1162.98   25.90
  -2   2   2 1165.03   20.34
  -2  -2   2 1153.58   28.93
   2  -2  -2 1155.07   25.38
  -2   2   2 1155.28   28.84
   2   2  -2 1151.38   28.71
   2  -2  -2 1165.76   26.29
  -2   2   2 1156.27   26.21
  -2  -2   2 1157.50   28.78
  -2   2   2 1155.28   27.82
  -2   2   1 3011.72   39.61
  -2   2   1 3088.83   40.32
   2   2  -1 3135.34   24.25
  -2   2   1 3219.40   42.53
   2   2  -1 3214.23   44.62
  -2   2   1 3019.88   41.09
   2  -2  -1 3241.94   42.62
  -2  -2   1 3070.11   23.35
   2  -2  -1 3195.06   42.79
  -2  -2   1 3193.11   44.05
   2   2   0  750.74   17.42
   2  -2   0  803.28   22.02
   2   2   0  819.94   22.28
  -2   2   0  769.10   21.05
  -2   2   0  784.78   17.98
  -2  -2   0  786.15   22.23
   2  -2   0  765.93   17.77
  -2   2   0  779.81   18.90
  -2  -2   0  778.63   18.48
   2  -2   0  774.19   18.74
  -2   2  -1  611.62   20.73
   2  -2   1  659.93   22.42
   2  -2   1  618.56   14.66
   2   2   1  645.89   20.47
  -2   2  -1  616.05   14.71
   2  -2   1  600.26   14.27
  -2   2  -1  614.93   14.81
   2   2   1  640.85   20.22
  -2  -2  -1  622.83   20.34
  -2   2  -1  608.40   21.16
   2  -2   2   22.66    6.06
   2  -2   2   15.37    2.67
  -2  -2  -2    9.94    3.78
  -2   2  -2    8.54    4.31
  -2   2  -2   16.00    4.90
   2   2   2    9.88    4.41
  -2  -2  -3 1035.47   35.12
  -2   2  -3 1024.90   35.05
  -2   2  -3  966.27   33.55
   2  -2   3 1035.72   19.72
   2  -2   3  967.31   33.79
   2   2   3 1001.04   33.59
  -2  -2  -3  993.28   34.23
   2   2   4   51.02    9.75
   2  -2   4   39.34    8.71
   2   2   5   49.91   10.15
   2  -2   5   50.27   10.79
   2   2   6   12.22    7.81
   2  -2   6    8.97    7.70
   2   2   7  452.08   32.56
   2  -2   7  452.01   32.75
   2  -2   8  163.24   21.45
   2   2   8  164.07   22.00
   2  -2   9   35.51   11.80
   2   2   9   52.79   14.25
  -2   3  11   -6.23    7.01
  -2  -3  11   12.72    7.56
  -2  -3  11    1.87    7.13
  -2  -3  10   54.25   12.12
  -2  -3  10   42.45   12.08
  -2   3   9   84.37   12.36
  -2   3   9   94.34   13.95
  -2  -3   9   76.55   13.29
  -2  -3   9   84.67   15.10
  -2   3   9   93.84   15.01
  -2  -3   9  110.04   13.56
  -2  -3   8  748.18   34.77
  -2  -3   8  719.82   37.94
  -2  -3   8  796.28   34.04
  -2   3   8  694.18   35.97
  -2   3   8  724.68   34.03
  -2   3   8  704.16   32.14
  -2  -3   7   18.00    7.73
  -2   3   7   18.17    6.45
   2  -3  -7   14.83    5.80
  -2  -3   7    6.45    4.77
   2   3  -7   20.52    5.87
  -2   3   7   23.55    7.39
  -2   3   7   20.76    7.64
  -2  -3   6    6.24    3.84
  -2   3   6    8.39    5.53
   2  -3  -6   19.32    5.50
  -2  -3   6    7.69    5.92
   2   3  -6   -2.60    3.48
  -2   3   6    6.40    4.94
  -2  -3   6   13.67    5.34
  -2   3   6    4.96    4.94
   2  -3  -6   20.46    6.36
  -2   3   5  670.80   26.71
  -2  -3   5  632.40   22.28
   2   3  -5  642.19   30.40
   2  -3  -5  619.64   24.19
  -2  -3   5  652.04   28.67
  -2  -3   5  658.66   26.29
  -2   3   5  639.36   22.53
  -2   3   5  597.28   25.18
   2   3  -5  670.93   22.70
   2  -3  -5  659.33   27.95
  -2   3   4 1981.10   43.71
  -2  -3   4 1991.17   45.33
   2   3  -4 1984.54   50.50
  -2   3   4 1990.93   33.15
   2   3  -4 1989.30   30.79
   2  -3  -4 1985.25   35.78
  -2   3   4 1982.77   40.70
  -2  -3   4 1984.92   42.50
   2  -3  -4 1975.06   44.88
  -2  -3   4 1978.00   32.24
   2   3  -3  443.29   22.21
  -2   3   3  443.14   20.83
   2  -3  -3  443.91   14.61
  -2  -3   3  443.13   20.85
  -2   3   3  443.96   13.34
   2  -3  -3  443.55   19.69
   2  -3  -3  443.69   20.16
   2   3  -3  443.27   11.50
  -2   3   3  443.50   19.05
  -2   3   3  443.18   20.78
  -2  -3   3  443.80   19.88
   2   3  -3  443.34   20.07
  -2  -3   3  443.51   12.09
   2   3  -2  879.54   26.93
  -2   3   2  955.58   26.22
   2  -3  -2  931.53   25.87
  -2  -3   2  894.52   27.41
   2   3  -2  951.36   26.15
  -2  -3   2  923.66   25.79
  -2   3   2  892.66   24.87
  -2   3   2  818.38   14.10
   2  -3  -2  928.90   25.57
  -2   3   2  919.00   25.99
   2  -3  -2  904.23   25.57
   2   3  -1  812.25   11.25
  -2   3   1  832.83   21.05
   2   3  -1  830.37   23.74
  -2   3   1  815.02   22.39
  -2  -3   1  805.78   23.33
   2  -3  -1  818.80   23.81
   2  -3  -1  855.01   22.77
  -2  -3   1  809.91   12.43
  -2   3   1  861.39   24.12
  -2  -3   1  821.29   24.75
  -2   3   1  803.71   22.72
   2  -3   0   71.26    7.92
  -2   3   0   74.80    7.44
  -2   3   0   77.24    6.33
   2  -3   0   67.98    6.27
   2   3   0   69.41    7.62
  -2   3   0   57.50    5.14
  -2   3   0   65.52    6.51
  -2  -3   0   68.08    5.74
   2   3   0   67.17    5.55
  -2  -3   0   64.66    7.43
   2  -3   1  530.10   14.73
   2  -3   1  576.68   21.90
  -2   3  -1  538.94   19.67
  -2  -3  -1  549.77   19.36
  -2   3  -1  568.47   12.96
   2  -3   1  557.95   12.62
  -2   3  -1  559.76   21.17
   2   3   1  555.62   20.49
   2  -3   2 2142.63   46.16
   2  -3   2 2127.05   21.65
  -2  -3  -2 2158.71   44.89
  -2   3  -2 2189.51   45.56
  -2   3  -2 2166.35   45.79
   2  -3   2 2067.14   25.18
   2  -3   3  617.61   10.65
  -2   3  -3  681.32   28.66
  -2  -3  -3  691.09   29.06
   2   3   3  656.71   27.32
   2  -3   3  670.00   12.69
  -2  -3  -3  701.29   29.05
  -2   3  -3  689.10   28.89
   2  -3   3  673.70   28.58
   2  -3   3  663.15   28.42
   2  -3   4    4.38    1.96
   2  -3   4    2.62    6.07
   2   3   4    8.84    6.25
   2  -3   4    1.28    5.66
   2  -3   5   39.92   10.40
   2   3   5   44.00   10.20
   2  -3   6  319.73   26.00
   2   3   6  330.11   25.92
   2  -3   7   70.44   13.82
   2   3   7   71.21   14.24
   2   3   8    2.57    6.50
   2  -3   8  -18.97    9.98
   2  -3   9   27.12   10.66
   2   3   9    6.68    8.84
  -2  -4  11  138.23   20.02
  -2   4  11  127.44   20.17
  -2  -4  11  163.45   23.99
  -2  -4  10  369.07   29.33
  -2  -4  10  306.40   29.49
  -2  -4   9  646.28   35.41
  -2   4   9  692.93   33.85
  -2  -4   9  629.33   31.88
  -2  -4   9  659.22   39.92
  -2   4   9  596.02   36.48
  -2   4   8   63.97   10.54
  -2  -4   8   63.48   10.27
  -2   4   8   42.05    9.90
  -2   4   8   56.12   10.13
  -2  -4   8   59.63   12.43
  -2  -4   8   52.31   10.36
  -2  -4   7  109.43   14.93
  -2   4   7  106.18   12.70
   2  -4  -7   98.39   12.53
  -2  -4   7  113.75   12.70
  -2   4   7  102.25   13.30
   2   4  -7  131.05   13.61
  -2   4   7  124.89   13.19
  -2   4   6 1127.50   37.39
  -2  -4   6 1129.29   37.16
   2  -4  -6 1125.20   36.29
  -2   4   6 1062.33   37.93
   2   4  -6 1059.23   32.52
  -2  -4   6 1123.23   42.00
  -2   4   6 1017.09   31.86
  -2  -4   6 1092.39   33.39
  -2   4   5  622.40   21.43
   2   4  -5  635.95   31.16
   2  -4  -5  580.44   22.57
   2  -4  -5  615.05   27.98
  -2  -4   5  608.06   21.61
   2   4  -5  599.34   20.92
  -2   4   5  586.95   25.73
  -2  -4   5  605.16   28.75
  -2  -4   5  625.96   25.96
  -2   4   5  616.10   26.13
   2  -4  -4  190.34   11.00
  -2  -4   4  197.41   10.23
   2   4  -4  202.26   13.95
   2  -4  -4  201.15   14.35
   2   4  -4  191.23    9.68
   2   4  -4  232.83   17.82
  -2   4   4  225.40   14.94
  -2  -4   4  184.44   13.41
  -2  -4   4  193.40   15.48
  -2   4   4  197.52   10.13
  -2   4   4  222.94   15.13
   2  -4  -4  212.41   15.33
   2   4  -3  160.67   13.65
   2  -4  -3  128.75    6.76
  -2  -4   3  141.80   12.71
  -2  -4   3  145.42    6.34
  -2   4   3  147.46   12.01
  -2   4   3  154.85   11.96
   2  -4  -3  135.52   11.17
   2  -4  -3  147.80   11.93
  -2   4   3  138.84   11.86
   2   4  -3  141.97   11.28
  -2  -4   3  151.05   11.37
   2   4  -3   96.31    4.76
  -2   4   3  142.61    6.22
   2   4  -2  724.39   25.98
  -2  -4   2  779.74   24.37
  -2   4   2  742.37   23.93
  -2  -4   2  700.72   25.98
   2  -4  -2  727.26   23.63
   2  -4  -2  731.14   24.62
  -2   4   2  692.63   23.67
   2   4  -2  768.52   24.45
   2  -4  -2  662.41   23.63
  -2   4   2  698.77   24.46
  -2  -4   1 2912.31   25.31
   2   4  -1 2984.43   46.63
  -2  -4   1 3085.22   47.88
  -2   4   1 2971.94   47.86
   2   4  -1 3003.77   25.20
  -2   4   1 2905.67   26.55
  -2   4   1 3052.36   44.85
  -2  -4   1 3036.91   49.81
   2  -4  -1 2871.64   47.86
  -2   4   1 2910.87   46.88
   2  -4  -1 2933.05   43.99
   2  -4   0  470.29   19.32
  -2   4   0  422.47   13.24
  -2  -4   0  462.36   14.52
  -2  -4   0  442.28   18.85
  -2   4   0  498.00   17.16
   2   4   0  438.26   14.28
   2   4   0  466.41   19.06
  -2   4   0  437.85   18.36
  -2   4   0  434.09   14.39
   2  -4   0  459.09   16.38
   2  -4   1  994.92   29.57
  -2   4  -1  981.11   26.46
  -2   4  -1  967.32   28.75
   2  -4   1  968.30   26.38
   2   4   1  954.84   28.50
  -2  -4  -1  974.82   26.07
   2   4   1  989.77   26.40
   2  -4   1  912.76   21.18
  -2   4  -1  947.71   16.01
  -2  -4  -2   19.02    5.41
   2  -4   2   11.22    5.42
   2  -4   2   11.33    4.92
   2  -4   2   13.70    2.91
  -2   4  -2   14.33    5.28
  -2   4  -2   13.85    4.99
   2   4   2   12.07    4.94
   2  -4   3  479.96   24.79
  -2   4  -3  523.37   25.58
  -2   4  -3  499.18   24.89
   2  -4   3  495.90   24.89
   2   4   3  499.23   24.84
   2  -4   3  494.44   12.68
  -2  -4  -3  541.48   25.94
   2  -4   4 2471.94   60.87
   2  -4   4 2421.69   60.02
   2  -4   4 2143.56   20.70
   2  -4   5  768.94   36.89
   2   4   5  726.68   35.32
   2  -4   5  717.68   13.81
   2  -4   5  738.06   13.51
   2  -4   5  747.84   37.18
   2  -4   6   53.95   11.95
   2  -4   6   46.89    4.48
   2   4   6   34.87    9.75
   2  -4   6   50.98    4.38
   2  -4   6   48.20   11.95
   2  -4   7    1.90    7.03
   2   4   7    6.34    7.63
   2  -4   8  215.18   25.00
   2   4   8  165.33   21.51
   2  -4   9  130.60   21.88
   2   4   9  109.63   19.60
  -2  -5  11  112.80   18.65
  -2  -5  11  122.76   20.65
  -2  -5  10  103.30   16.37
  -2  -5  10  100.90   17.91
  -2   5  10   65.18   14.38
  -2  -5   9  346.99   30.13
  -2  -5   9  365.02   27.05
  -2  -5   9  337.85   23.89
  -2   5   9  333.76   27.87
  -2   5   9  333.32   24.29
  -2  -5   8   11.19    6.04
  -2   5   8   15.60    6.78
  -2  -5   8   22.09    8.55
  -2   5   8   14.35    6.92
  -2  -5   7  497.31   30.83
  -2  -5   7  490.99   25.88
   2   5  -7  498.88   24.61
  -2   5   7  493.96   26.61
  -2   5   7  496.93   28.44
   2  -5  -7  508.84   28.12
   2  -5  -6  818.41   31.35
  -2  -5   6  818.73   36.23
  -2   5   6  820.14   34.27
   2   5  -6  824.90   28.68
  -2  -5   6  818.76   29.07
  -2   5   6  820.09   27.63
  -2   5   6  815.75   32.00
  -2  -5   6  814.34   31.97
   2  -5  -5  121.08    8.82
   2   5  -5  120.45   13.77
  -2  -5   5  122.42    8.82
  -2  -5   5  123.53   14.23
   2  -5  -5  121.29   12.38
  -2  -5   5  122.59   11.33
   2   5  -5  129.69    8.67
  -2   5   5  124.53   11.26
   2  -5  -5  124.41   13.12
  -2   5   5  120.99    8.51
  -2   5   5  121.42   11.60
   2  -5  -4    2.91    3.79
  -2   5   4   -0.54    4.63
  -2  -5   4    1.33    2.17
   2   5  -4   -0.86    3.56
  -2  -5   4   -0.74    3.60
   2  -5  -4    2.54    2.09
  -2  -5   4    7.28    5.45
   2   5  -4    0.94    1.96
  -2   5   4    0.74    1.92
  -2   5   4    6.96    4.91
   2   5  -4    4.59    3.83
   2  -5  -4    0.48    3.19
  -2   5   4    5.68    4.36
  -2   5   3    9.28    5.26
  -2   5   3    3.10    3.97
  -2  -5   3    7.60    3.75
   2  -5  -3    8.60    3.71
  -2  -5   3    6.16    5.63
   2   5  -3   13.31    4.80
   2   5  -3    5.40    1.49
   2   5  -3   11.69    4.94
   2  -5  -3    7.12    1.68
  -2   5   3   14.49    5.32
  -2  -5   3    8.57    2.13
   2  -5  -3    5.32    4.08
   2   5  -2  128.90   11.87
  -2  -5   2  133.01   12.93
   2  -5  -2  134.54   10.71
   2  -5  -2  129.10   11.60
  -2   5   2  123.02   11.24
  -2  -5   2  125.96   10.50
   2  -5  -2  130.34   11.74
  -2   5   2  132.27   11.09
  -2   5   2  132.69   11.87
   2   5  -2  132.56   10.95
  -2  -5   1  256.65   16.16
  -2   5   1  254.83   14.00
  -2   5   1  253.68    7.81
  -2   5   1  253.88   14.81
   2   5  -1  251.78   15.39
  -2  -5   1  253.13   15.63
   2   5  -1  256.95    8.32
   2   5  -1  263.45    8.37
  -2  -5   1  256.54    8.59
   2  -5  -1  256.10   14.37
   2  -5  -1  258.67   14.27
  -2   5   1  257.74   15.28
  -2   5   0  501.32   20.06
  -2   5   0  501.60   14.44
   2  -5   0  501.80   20.84
  -2  -5   0  501.02   15.31
   2  -5   0  501.89   15.18
   2  -5   0  501.55   17.63
   2   5   0  501.32   20.24
   2   5   0  501.64   15.02
   2   5   1  269.04   16.36
  -2   5  -1  259.73    8.50
   2  -5   1  267.49   16.27
  -2   5  -1  253.42   15.65
  -2   5  -1  263.58   14.06
   2   5   1  246.50   13.68
   2  -5   1  240.26   13.48
  -2  -5  -1  249.49   13.83
   2  -5   1  253.18   12.33
   2   5   2  301.27   17.38
   2  -5   2  270.65   17.68
  -2   5  -2  293.40   17.22
   2  -5   2  293.15   17.41
  -2  -5  -2  286.19   17.07
   2  -5   2  274.51   12.20
  -2   5  -2  263.36   17.12
   2  -5   3 2393.38   55.02
  -2   5  -3 2477.73   55.97
   2  -5   3 2553.91   57.70
  -2   5  -3 2596.32   57.10
   2   5   3 2554.44   55.87
  -2  -5  -3 2528.66   56.26
   2  -5   3 2354.01   32.85
   2  -5   4  207.49   18.54
   2  -5   4  212.54    8.99
   2   5   4  237.30   19.47
   2  -5   4  193.65   17.99
  -2  -5  -4  210.95    9.95
   2  -5   5  294.92   23.49
   2  -5   5  255.89    7.56
  -2  -5  -5  267.74    9.87
   2  -5   5  289.22   23.89
   2  -5   6   66.58   13.25
   2  -5   6   83.30   15.35
   2   5   6   73.37   13.21
   2  -5   7  114.07   17.35
   2   5   7  103.92   16.41
   2  -5   7  111.22   17.62
   2   5   8  338.82   30.68
   2  -5   8  328.08   30.36
   2  -5   9  114.24   20.21
   2   5   9  131.55   21.43
  -2  -6  11  -17.69    8.44
  -2  -6  11    9.22    9.75
  -2  -6  10    9.52    6.67
  -2   6  10   12.71    8.33
  -2  -6  10   -1.32    9.54
  -2  -6   9    3.94    6.63
  -2   6   9   12.01    6.94
  -2  -6   9    4.11    6.71
  -2  -6   9    9.62    6.09
  -2   6   9   -1.18    5.81
  -2  -6   8  449.00   32.39
  -2   6   8  355.00   27.03
  -2  -6   8  413.31   25.96
  -2   6   8  372.71   24.87
  -2  -6   7   83.93   11.27
  -2  -6   7   91.15   14.73
  -2   6   7   88.61   12.54
   2  -6  -7   79.19   10.50
   2   6  -7   83.38   10.77
  -2   6   7   76.08   12.67
   2  -6  -6  747.72   27.96
  -2  -6   6  812.51   29.09
  -2  -6   6  755.78   30.49
  -2   6   6  717.85   33.02
   2   6  -6  709.92   26.67
  -2  -6   6  792.22   37.72
  -2   6   6  715.49   31.32
   2  -6  -5   93.38    8.62
  -2   6   5   94.95   11.48
   2   6  -5   81.16    9.83
   2  -6  -5  102.73   11.70
   2   6  -5   74.59    7.73
  -2  -6   5  100.49   13.27
  -2  -6   5   96.13   10.70
  -2  -6   5   89.40    8.63
  -2   6   5   81.34   11.15
   2  -6  -5   87.70   11.94
   2   6  -4  863.30   29.03
   2   6  -4  863.12   36.12
  -2  -6   4  823.20   33.87
   2  -6  -4  795.67   19.16
   2   6  -4  797.03   19.58
  -2  -6   4  804.97   20.69
  -2  -6   4  813.45   28.33
   2  -6  -4  799.39   29.80
  -2   6   4  795.39   30.70
   2  -6  -4  806.09   32.26
  -2   6   4  813.34   29.91
  -2   6   4  804.72   32.72
  -2  -6   3   49.87    4.28
  -2   6   3   37.99    7.34
  -2   6   3   47.70    8.24
   2   6  -3   41.54    4.03
  -2  -6   3   38.56    6.55
   2   6  -3   48.40    7.35
  -2  -6   3   40.26    8.48
  -2   6   3   42.54    7.70
   2  -6  -3   47.48    7.93
   2  -6  -3   48.81    7.51
   2   6  -3   56.25    9.15
   2   6  -2 1838.11   42.69
  -2  -6   2 1832.98   44.47
   2  -6  -2 1832.35   41.94
  -2  -6   2 1831.60   40.36
   2  -6  -2 1835.26   40.64
  -2  -6   2 1838.55   19.78
  -2   6   2 1832.22   40.12
   2   6  -2 1839.28   19.60
  -2   6   2 1832.63   40.53
  -2   6   2 1830.48   42.93
   2   6  -2 1832.11   39.15
   2  -6  -2 1836.34   39.70
  -2   6   1  474.09   10.98
   2  -6  -1  499.04   20.47
   2   6  -1  518.28   21.70
  -2  -6   1  513.63   21.96
   2   6  -1  468.66   13.08
  -2  -6   1  478.80   13.59
  -2  -6   1  471.95   22.22
  -2   6   1  507.96   22.86
   2   6  -1  487.66   13.19
   2  -6  -1  464.35   22.19
  -2   6   1  477.21   21.83
  -2   6   0  209.35   10.43
   2  -6   0  197.22   14.64
   2   6   0  201.99   10.82
   2   6   0  221.23   14.93
  -2   6   0  234.39   15.07
   2  -6   0  204.73   12.66
   2  -6   0  195.20   10.18
  -2   6   0  223.52   15.28
  -2  -6   0  193.42   10.50
   2  -6   1  349.21   19.36
  -2   6  -1  339.42   10.22
  -2   6  -1  345.28   18.98
  -2   6  -1  349.22   16.43
   2   6   1  350.96   19.53
  -2  -6  -1  365.37   17.03
   2  -6   1  355.24   15.89
   2   6   1  351.22   16.77
   2  -6   1  357.24   16.88
   2  -6   2 1108.52   35.99
  -2   6  -2 1061.95   34.88
   2  -6   2 1022.54   32.67
  -2  -6  -2 1040.88   33.05
   2  -6   2 1048.90   26.18
  -2   6  -2 1072.06   33.12
   2   6   2 1063.04   33.21
   2  -6   3  473.89   25.17
   2   6   3  469.87   24.89
   2  -6   3  460.66   25.33
  -2   6  -3  527.61   26.37
  -2   6  -3  511.18   26.36
  -2  -6  -3  481.91   25.23
   2  -6   3  472.67   16.88
   2  -6   4  196.07   17.91
   2   6   4  216.10   18.76
  -2  -6  -4  209.28   11.49
   2  -6   4  212.04   19.01
   2  -6   5   48.05   11.26
  -2  -6  -5   36.82    4.73
   2  -6   5   49.77    4.88
   2  -6   5   49.45   10.99
   2   6   5   49.86   10.75
   2  -6   6   31.20   10.62
   2  -6   6   32.83    2.51
   2  -6   6   33.57   10.40
   2  -6   7   14.53    7.73
   2   6   7   12.07    8.41
   2  -6   7    7.10    6.99
   2  -6   8   47.66   13.25
   2   6   8   49.72   13.03
   2  -6   9   26.74   11.92
   2   6   9    9.32    8.07
  -2   7  11   44.36   12.30
  -2  -7  10   18.45    8.08
  -2  -7  10   22.41   10.89
  -2   7  10    1.67    7.90
  -2  -7   9   17.20    7.71
  -2  -7   9    0.60    8.02
  -2   7   9   18.79    8.65
  -2  -7   8  622.19   38.78
  -2   7   8  571.44   34.76
  -2   7   8  574.34   31.27
  -2  -7   8  581.79   30.68
   2  -7  -7  383.34   22.40
  -2  -7   7  412.29   23.50
  -2  -7   7  392.08   29.08
   2   7  -7  373.00   21.95
  -2   7   7  429.68   26.17
  -2   7   7  355.71   26.05
  -2  -7   6    6.21    3.73
  -2  -7   6   12.15    5.02
  -2   7   6   18.65    7.10
  -2  -7   6   19.45    8.27
   2  -7  -6   10.30    4.15
  -2   7   6   11.10    6.59
   2   7  -6   13.24    4.47
  -2  -7   5   17.06    4.48
   2   7  -5   15.26    5.14
  -2  -7   5   20.38    5.55
  -2   7   5   19.90    7.39
  -2   7   5   15.36    6.68
   2  -7  -5   16.74    3.78
  -2  -7   5   25.08    8.06
   2   7  -5   14.28    3.85
   2  -7  -5   25.46    6.34
   2   7  -4 1575.89   50.28
  -2  -7   4 1438.11   28.53
   2   7  -4 1448.94   38.59
  -2  -7   4 1520.59   47.31
   2  -7  -4 1510.42   42.16
   2  -7  -4 1444.82   24.10
   2  -7  -4 1562.57   46.69
  -2  -7   4 1506.61   39.50
  -2   7   4 1449.65   41.43
  -2   7   4 1497.28   46.17
  -2   7   4 1454.54   43.14
   2  -7  -3  142.07   12.65
   2   7  -3  122.67   13.47
  -2  -7   3  149.43   14.83
  -2  -7   3  149.67    8.02
   2   7  -3  146.82   12.24
   2   7  -3  154.23    7.56
   2   7  -3  147.33    7.95
  -2   7   3  174.09   15.35
   2  -7  -3  154.23   14.57
  -2   7   3  157.54   13.65
  -2  -7   3  163.12   12.96
  -2   7   3  154.74   14.23
  -2  -7   2  298.90   19.96
   2  -7  -2  279.90   18.52
   2   7  -2  282.98    9.43
   2   7  -2  287.22   16.74
   2   7  -2  259.58    9.79
  -2   7   2  287.40   18.40
  -2  -7   2  267.31    9.88
   2  -7  -2  277.52   18.35
  -2  -7   2  296.25   17.34
   2  -7  -2  300.27   17.57
  -2   7   2  261.48   18.08
   2   7  -2  288.41   18.95
  -2   7   1   32.97    3.40
   2  -7  -1   38.15    6.66
  -2  -7   1   32.15    7.93
   2  -7  -1   26.54    3.00
   2   7  -1   24.06    3.79
   2  -7  -1   36.46    7.55
  -2   7   1   27.54    6.13
   2   7  -1   26.00    3.99
  -2  -7   1   21.99    3.78
   2   7  -1   24.61    6.14
  -2   7   1   27.37    6.99
   2  -7  -1   19.88    5.83
  -2   7   0  423.19   20.27
   2   7   0  428.88   20.09
  -2   7   0  424.68   14.57
   2  -7   0  420.82   18.32
   2   7   0  420.64   15.68
  -2  -7   0  422.26   15.72
  -2   7   0  424.78   20.31
   2  -7   0  421.42   14.66
   2  -7   0  427.74   22.22
   2  -7   1  388.72   20.89
  -2   7  -1  389.97   21.01
  -2   7  -1  406.64   18.55
   2  -7   1  405.00   18.35
   2   7   1  389.27   18.42
  -2  -7  -1  388.24   18.43
   2  -7   1  389.06   18.01
   2  -7   2 2679.33   59.71
  -2   7  -2 2681.85   56.82
  -2   7  -2 2681.40   59.28
   2   7   2 2681.92   55.74
  -2  -7  -2 2681.43   56.94
   2  -7   2 2681.03   56.51
   2  -7   3  303.58   21.20
   2   7   3  307.65   20.49
  -2  -7  -3  310.22   20.89
   2  -7   3  263.36   19.52
  -2   7  -3  300.59   20.31
   2  -7   4  418.69   26.47
   2  -7   4  386.83   25.65
  -2  -7  -4  416.92   17.84
   2   7   4  401.32   25.79
   2  -7   5  291.53   24.05
   2  -7   5  316.45   25.34
   2   7   5  331.47   25.48
  -2  -7  -5  294.38   14.05
   2  -7   6  128.97   18.20
   2  -7   6  115.91   17.02
   2   7   6  128.83   17.71
   2  -7   7  156.82   20.27
   2   7   7  140.80   19.72
   2  -7   7  149.70   21.27
   2  -7   8   28.86   10.40
   2   7   8   15.15    8.18
   2  -7   8   13.39   10.21
   2  -7   9   39.88   12.73
  -2  -8  10    4.07    6.99
  -2   8  10    3.68    8.27
  -2  -8  10    3.82    9.34
  -2  -8   9  337.48   25.93
  -2   8   9  355.50   30.39
  -2  -8   9  336.22   30.92
  -2  -8   8    1.78    5.43
  -2  -8   8   -6.58    7.55
  -2   8   8    1.62    5.47
   2  -8  -7  165.38   14.76
  -2  -8   7  166.17   15.31
  -2  -8   7  218.21   22.51
  -2   8   7  173.11   19.01
   2   8  -7  165.47   14.73
  -2  -8   6  185.69   14.29
   2  -8  -6  196.14   14.00
  -2  -8   6  206.97   20.69
  -2  -8   6  222.76   17.08
   2   8  -6  209.04   14.59
  -2   8   6  199.13   19.16
  -2  -8   5  371.65   17.58
  -2  -8   5  406.90   27.33
   2  -8  -5  357.73   15.23
   2   8  -5  375.09   20.77
   2   8  -5  380.75   17.19
  -2   8   5  355.70   22.46
  -2   8   5  397.55   24.95
  -2  -8   5  370.57   21.00
   2  -8  -4    7.70    5.01
  -2  -8   4    5.14    6.63
   2  -8  -4    9.84    4.58
  -2  -8   4    9.08    4.24
  -2   8   4    9.68    5.41
   2   8  -4    4.18    4.05
   2   8  -4    5.35    2.63
   2  -8  -4    6.41    1.82
  -2   8   4    5.42    5.42
  -2  -8   4    9.48    3.47
   2   8  -3  226.42   18.72
  -2  -8   3  208.58   17.95
   2   8  -3  220.19   15.42
  -2   8   3  203.67   16.74
  -2  -8   3  218.32   15.42
   2  -8  -3  252.20   19.13
   2   8  -3  226.30   10.89
  -2   8   3  218.54   17.81
  -2  -8   3  220.05   10.74
   2   8  -3  220.94    9.93
   2  -8  -3  234.00   16.78
   2   8  -2  980.56   20.34
  -2  -8   2  993.12   36.55
   2   8  -2 1044.94   22.31
   2  -8  -2 1014.13   36.16
   2  -8  -2 1054.47   33.96
  -2   8   2  998.67   35.40
  -2  -8   2 1075.32   34.15
   2  -8  -2  991.56   36.10
  -2  -8   2  940.84   21.02
   2   8  -2 1038.42   32.49
  -2   8   2 1033.20   37.03
   2   8  -2 1003.18   36.35
  -2   8   1  250.00    9.70
   2  -8  -1  231.99    8.91
   2   8  -1  238.88   16.36
   2   8  -1  232.29   11.39
   2  -8  -1  213.53   16.38
  -2   8   1  205.10   16.38
  -2   8   1  224.09   16.84
   2  -8  -1  247.08   16.14
   2  -8  -1  223.68   17.53
   2   8  -1  225.25   11.50
  -2  -8   1  205.23   16.31
  -2  -8   1  226.69   11.76
  -2   8   0  340.08   20.21
  -2   8   0  346.75   14.58
   2  -8   0  353.07   14.74
   2   8   0  318.64   19.73
   2   8   0  347.55   15.89
  -2  -8   0  329.40   15.65
   2  -8   0  343.87   18.38
  -2   8   0  355.11   21.14
   2  -8   0  363.50   21.40
  -2   8  -1 2463.71   54.27
  -2   8  -1 2484.02   45.92
   2  -8   1 2381.25   45.56
   2  -8   1 2369.39   46.97
   2   8   1 2504.17   47.83
  -2  -8  -1 2515.39   47.92
   2  -8   1 2586.00   56.46
  -2   8  -2  304.86   18.62
  -2   8  -2  287.51   19.71
   2  -8   2  296.19   18.68
   2  -8   2  310.47   20.52
  -2  -8  -2  286.39   18.31
   2   8   2  289.94   18.63
   2  -8   3  621.31   30.02
   2   8   3  658.07   30.34
   2  -8   3  639.86   31.02
   2   8   4   20.41    8.29
   2  -8   4    8.94    7.50
   2  -8   4   12.12    6.48
   2  -8   5  866.00   41.32
   2  -8   5  822.57   41.14
   2   8   5  871.77   41.55
  -2  -8  -5  823.05   25.70
   2  -8   6   21.98   10.14
   2  -8   6    1.46    8.12
   2   8   6    7.18    6.60
   2  -8   7  329.69   29.64
   2  -8   7  355.88   31.91
   2  -8   8   43.21   13.12
   2   8   8   30.89   11.85
   2  -8   8   25.94   11.84
   2  -8   9  340.66   34.00
  -2  -9  10   52.27   11.70
  -2  -9  10   88.43   18.16
  -2   9  10   68.97   16.33
  -2  -9   9  299.40   24.60
  -2  -9   9  290.52   29.61
  -2   9   9  267.75   26.99
  -2  -9   8   33.92    9.16
  -2  -9   8   40.22   12.53
  -2   9   8   30.68   10.57
  -2  -9   7  766.15   32.28
   2  -9  -7  731.75   29.96
  -2  -9   7  829.69   44.03
  -2   9   7  790.01   40.35
   2   9  -7  777.43   31.62
  -2  -9   6  758.25   28.92
   2  -9  -6  705.36   25.50
  -2  -9   6  754.47   39.89
  -2  -9   6  806.06   32.50
   2   9  -6  738.10   27.64
  -2   9   6  668.70   35.24
  -2   9   5   20.50    7.42
   2   9  -5   18.46    5.83
  -2  -9   5   14.42    5.13
   2  -9  -5   18.41    4.06
  -2  -9   5   27.40    9.58
  -2  -9   5   13.33    4.67
  -2  -9   4  654.44   33.52
   2  -9  -4  603.53   14.10
  -2   9   4  664.63   31.80
  -2  -9   4  723.83   29.19
   2   9  -4  696.09   21.04
   2   9  -4  712.89   28.48
   2   9  -4  641.18   20.94
  -2  -9   4  703.54   22.12
  -2  -9   3   37.71    8.88
   2  -9  -3   25.73    6.19
   2   9  -3   34.20    8.05
  -2  -9   3   27.89    7.13
   2   9  -3   32.31    4.58
   2   9  -3   42.56    7.53
  -2   9   3   39.15    8.29
  -2  -9   3   37.81    5.42
  -2   9   3   34.04    8.66
   2   9  -3   19.23    4.51
   2  -9  -3   41.53    8.84
   2   9  -2   70.21    6.47
   2  -9  -2   82.68   10.58
   2  -9  -2   72.60   10.88
   2   9  -2   89.01   10.54
  -2  -9   2   73.07   11.64
   2   9  -2   60.09    9.86
   2   9  -2   66.04    7.01
  -2  -9   2   73.44    6.91
  -2  -9   2   88.40   10.33
  -2   9   2   76.72   11.10
  -2   9   2   68.30   10.45
   2  -9  -2   82.63   11.92
  -2  -9   1  396.71   23.28
  -2   9   1  428.66   13.86
   2  -9  -1  467.54   25.28
   2   9  -1  453.20   23.27
   2   9  -1  446.73   17.38
   2  -9  -1  430.20   24.53
   2  -9  -1  438.49   22.57
  -2  -9   1  438.71   17.60
  -2   9   1  427.80   24.22
   2   9  -1  440.11   17.39
   2  -9  -1  463.09   13.70
  -2   9   1  436.61   24.29
  -2   9   0 1856.16   48.74
  -2   9   0 1967.10   36.41
  -2  -9   0 1866.28   39.22
   2   9   0 1869.70   38.99
   2   9   0 1924.58   39.37
   2  -9   0 1970.69   36.21
   2  -9   0 1923.28   50.70
   2  -9   0 1917.23   45.65
  -2  -9   0 1849.63   48.09
  -2   9   0 2015.29   51.62
   2   9   0 1813.99   47.99
  -2   9  -1  703.69   30.45
  -2   9  -1  709.37   25.40
   2   9   1  659.34   25.68
  -2  -9  -1  648.63   25.71
   2  -9   1  657.23   24.78
   2  -9   1  691.68   30.94
   2  -9   2  174.90   16.57
   2  -9   2  166.22   14.53
  -2   9  -2  188.73   15.01
  -2   9  -2  155.66   14.92
   2   9   2  184.06   15.67
  -2  -9  -2  203.83   16.04
   2  -9   3  568.43   29.42
   2  -9   3  599.57   30.89
   2   9   3  573.53   29.14
   2  -9   4   75.99   12.93
   2   9   4   68.32   11.90
   2  -9   4   71.66   12.34
   2  -9   5    7.70    7.44
   2   9   5    8.63    8.00
  -2  -9  -5    4.51    3.02
   2  -9   5    0.52    6.42
   2  -9   6  369.64   29.76
   2   9   6  398.43   31.06
   2  -9   6  413.70   32.30
   2  -9   7  768.53   45.24
   2  -9   7  785.29   47.27
   2   9   7  754.97   45.34
   2  -9   8   -3.49    8.01
   2   9   8   -1.53    7.03
   2  -9   8  -20.31   11.23
  -2  10  10    6.06    7.64
  -2 -10  10  -15.91    9.72
  -2 -10   9   14.26    7.99
  -2 -10   9   -1.98    6.94
  -2  10   9    8.20    6.82
  -2 -10   8  243.01   26.47
  -2  10   8  212.25   23.38
  -2 -10   8  217.98   19.50
   2 -10  -7   34.73    7.38
  -2 -10   7   38.30   11.24
   2  10  -7   36.96    7.48
  -2  10   7   33.83   10.75
  -2 -10   7   30.82    7.64
  -2 -10   6  356.84   20.33
  -2 -10   6  349.08   28.06
   2 -10  -6  328.65   17.20
  -2 -10   6  379.57   22.92
  -2  10   6  379.36   27.47
   2  10  -6  377.31   20.43
   2  10  -6  385.61   22.46
  -2 -10   5    2.21    3.93
   2  10  -5    7.33    4.77
  -2  10   5    4.56    5.69
  -2 -10   5   11.16    4.83
   2 -10  -5    5.97    2.54
  -2 -10   5    8.69    7.04
  -2 -10   4  427.34   28.53
   2 -10  -4  442.13   11.74
  -2 -10   4  478.90   24.54
  -2  10   4  445.32   27.23
   2  10  -4  467.95   23.94
   2  10  -4  451.08   18.86
  -2 -10   4  455.76   19.01
   2  10  -4  468.72   18.18
   2  10  -3 1509.81   30.45
   2  10  -3 1594.13   43.18
  -2  10   3 1495.75   48.33
  -2 -10   3 1455.88   49.03
   2  10  -3 1449.50   32.46
  -2 -10   3 1605.47   44.61
  -2 -10   3 1484.67   32.78
   2  10  -2 3720.70   48.78
  -2 -10   2 3715.04   75.18
   2  10  -2 3853.76   67.88
  -2 -10   2 3704.53   50.87
   2  10  -2 3661.51   51.19
  -2  10   2 3642.27   73.35
   2 -10  -2 3688.33   74.66
   2 -10  -2 3835.83   77.08
   2 -10  -2 3862.51   70.58
  -2  10   2 3823.82   77.47
   2  10  -2 3984.31   77.37
   2  10  -1   17.43    4.35
   2  10  -1   23.09    7.43
  -2 -10   1    7.90    6.53
  -2  10   1   15.89    3.34
   2 -10  -1   13.24    6.75
   2 -10  -1   18.61    3.47
  -2  10   1   15.07    5.28
   2 -10  -1   20.33    6.24
   2  10  -1    8.88    3.93
  -2  10   1    9.10    6.08
  -2 -10   1   18.60    4.47
   2 -10  -1   13.96    5.42
  -2 -10   0   63.48   10.27
   2  10   0   73.79   11.11
  -2  10   0   81.80    8.10
   2 -10   0   78.34    7.83
   2  10   0   65.14    8.08
   2  10   0   69.92    8.56
   2 -10   0   71.67   10.88
   2 -10   0   65.82    9.55
  -2  10   0   77.06   10.80
  -2 -10   0   57.91    7.81
  -2  10   0   52.16    9.94
   2 -10   1   65.56    8.95
  -2  10  -1   74.60    9.01
  -2 -10  -1   73.17    9.31
   2 -10   1   69.09   11.35
   2  10   1   75.33    9.58
  -2  10  -1   72.90   10.72
  -2  10  -1   67.73   11.01
  -2 -10  -2  562.94   27.30
  -2  10  -2  588.33   27.10
   2 -10   2  504.77   25.61
   2  10   2  503.23   25.98
   2 -10   2  538.11   28.82
   2 -10   3  127.96   15.32
   2  10   3  136.66   15.43
   2 -10   3  129.28   14.86
   2 -10   4   32.75    9.68
   2  10   4   48.31   10.51
   2 -10   4   35.34    9.22
   2 -10   5  165.07   19.32
  -2 -10  -5  144.78   12.74
   2 -10   5  158.70   19.36
   2  10   5  151.51   18.83
   2  10   6   57.12   12.33
   2 -10   6   72.52   15.14
   2 -10   6   50.16   12.18
   2  10   7    6.74    7.97
   2 -10   7    6.24    7.97
   2 -10   7    2.30    8.19
   2 -10   8  161.09   22.71
   2 -10   8  127.99   22.75
  -2 -11  10    2.79    8.47
  -2  11  10    3.15    5.86
  -2 -11   9  203.79   20.70
  -2  11   9  147.66   21.47
  -2 -11   9  201.64   25.74
  -2 -11   8    8.69    9.00
  -2  11   8    7.56    7.42
  -2 -11   8    3.36    5.37
  -2 -11   7  638.77   30.05
  -2 -11   7  574.76   38.95
  -2  11   7  616.42   37.74
   2  11  -6  146.01   14.43
   2 -11  -6  135.54   10.99
   2  11  -6  130.74   12.31
  -2 -11   6  130.37   18.60
  -2 -11   6  110.07   11.80
  -2  11   6  127.42   17.03
   2 -11  -5  118.59    8.27
   2  11  -5   89.26   11.47
   2  11  -5  105.61   10.24
  -2 -11   5  105.28   12.59
  -2 -11   5  109.60   16.20
   2  11  -5  103.54   10.42
  -2  11   5  104.78   14.73
  -2 -11   5  109.17   10.99
  -2 -11   4  363.99   27.07
   2 -11  -4  343.90   10.30
   2  11  -4  358.57   16.96
  -2  11   4  398.09   26.92
   2  11  -4  399.35   22.82
   2  11  -4  383.14   18.43
  -2 -11   4  377.84   18.49
  -2 -11   4  389.92   22.97
   2  11  -3   47.59    6.37
  -2 -11   3   47.38    6.90
  -2 -11   3   37.77   10.80
   2  11  -3   42.16    8.22
  -2  11   3   48.16   10.67
   2  11  -3   42.97    6.86
  -2 -11   2   -0.41    5.89
   2 -11  -2   10.51    7.78
  -2 -11   2    5.01    3.56
   2 -11  -2    2.51    1.64
   2  11  -2    0.46    4.95
   2  11  -2    5.26    3.31
   2  11  -2    3.72    4.13
  -2  11   2    6.87    6.14
   2 -11  -1 2396.00   36.86
   2  11  -1 2504.95   47.08
  -2 -11   1 2528.18   62.04
   2  11  -1 2535.64   59.15
  -2  11   1 2422.49   61.90
  -2  11   1 2600.26   39.81
   2  11  -1 2449.97   47.01
  -2 -11   1 2460.22   47.85
   2 -11  -1 2395.80   57.32
   2 -11  -1 2475.22   62.15
   2 -11  -1 2465.35   62.76
  -2  11   1 2524.83   62.99
  -2 -11   0  510.63   27.29
  -2  11   0  528.02   28.38
  -2  11   0  515.15   20.70
   2 -11   0  509.52   20.51
   2  11   0  573.98   24.27
   2  11   0  506.54   27.74
   2 -11   0  486.46   25.41
  -2 -11   0  513.76   23.22
  -2  11   0  589.26   30.64
   2  11   0  518.87   23.12
   2 -11   0  515.88   28.92
  -2  11  -1  564.62   24.59
   2 -11   1  514.72   23.61
   2  11   1  553.59   25.91
  -2 -11  -1  533.69   25.49
  -2  11  -1  616.55   31.41
   2  11   1  535.22   25.38
   2 -11   1  515.43   28.96
  -2  11  -2  173.43   15.46
   2 -11   2  187.51   16.37
   2  11   2  179.27   16.57
  -2 -11  -2  191.38   16.72
   2 -11   2  177.49   17.89
   2 -11   3 1051.08   43.22
   2  11   3  987.98   40.61
   2 -11   3  946.99   39.58
   2 -11   4  275.81   23.63
   2  11   4  282.37   23.51
   2 -11   4  280.56   23.80
  -2 -11  -5   47.96    8.35
   2 -11   5   52.53   12.44
   2  11   5   51.25   12.06
   2 -11   5   38.58   10.54
   2 -11   6    5.41    7.79
   2  11   6    8.52    8.48
   2 -11   6   -1.07    7.37
   2  11   7  814.54   48.94
   2 -11   7  775.74   46.69
   2 -11   7  842.93   50.33
   2 -11   8   58.45   16.37
   2 -11   8   55.64   15.42
  -2 -12   9  757.67   39.15
  -2 -12   9  737.77   49.59
  -2  12   9  657.96   44.56
  -2  12   8   18.40   10.15
  -2 -12   8   20.90   10.14
  -2 -12   8   11.13    6.17
  -2 -12   7  305.14   21.57
  -2 -12   7  233.54   25.83
  -2  12   7  257.16   25.27
  -2 -12   6   93.48   11.18
   2  12  -6   90.67   11.74
   2 -12  -6  102.96    9.31
  -2 -12   6   96.24   16.54
  -2  12   6   93.00   15.34
   2 -12  -5  236.48   11.42
   2  12  -5  200.33   14.48
  -2 -12   5  261.17   19.79
  -2  12   5  211.85   21.20
   2  12  -5  230.55   18.10
  -2 -12   5  237.80   23.39
   2  12  -5  248.92   16.63
  -2 -12   5  240.43   16.49
   2  12  -4   19.00    5.08
   2 -12  -4   16.18    2.83
  -2 -12   4   15.10    9.31
   2  12  -4   22.64    6.66
  -2 -12   4   20.98    6.07
  -2  12   4   31.68    9.71
   2 -12  -4   24.88    3.03
   2  12  -4   24.67    5.89
  -2 -12   3 1553.32   53.90
   2  12  -3 1535.42   35.44
  -2  12   3 1500.36   52.20
   2  12  -3 1632.57   38.96
   2  12  -3 1566.58   46.07
  -2 -12   3 1565.40   38.28
   2  12  -2  219.46   13.97
  -2 -12   2  237.65   20.94
   2 -12  -2  198.68    9.33
   2  12  -2  217.42   17.69
   2 -12  -2  206.80   19.70
   2  12  -2  211.78   14.23
  -2  12   2  229.55   20.63
  -2 -12   2  199.11   13.86
  -2  12   1   66.26    7.06
   2 -12  -1   69.31    6.96
   2  12  -1   65.46    8.54
  -2 -12   1   64.28   11.08
   2 -12  -1   73.43   12.36
   2  12  -1   80.20   12.04
  -2 -12   1   82.07    9.70
   2  12  -1   67.80    8.96
  -2  12   1   58.63   11.39
  -2 -12   0  629.60   31.55
  -2  12   0  617.85   23.92
  -2 -12   0  618.77   26.89
   2 -12   0  629.29   23.75
   2 -12   0  653.86   33.56
   2  12   0  598.15   31.35
   2  12   0  650.27   27.12
  -2  12   0  692.63   34.51
   2  12   0  651.56   27.36
  -2  12  -1  472.99   23.33
   2 -12   1  441.16   22.80
  -2  12  -1  447.82   27.91
   2  12   1  474.56   25.01
  -2 -12  -1  449.23   24.35
   2  12   1  480.62   25.14
   2 -12   1  439.45   27.71
  -2 -12  -1  458.46   26.58
  -2  12  -2   20.91    6.23
   2 -12   2   11.65    6.46
   2 -12   2   14.09    8.63
   2  12   2    8.24    5.70
  -2  12  -2    8.13    6.32
   2 -12   3  323.43   25.10
   2 -12   3  326.01   23.91
   2  12   3  324.78   24.22
   2 -12   4  769.17   39.87
   2 -12   4  705.40   38.14
   2  12   4  789.76   39.78
   2 -12   5  299.01   26.41
  -2 -12  -5  282.13   20.08
   2  12   5  301.66   26.77
   2 -12   5  278.52   25.97
   2 -12   6   49.58   13.11
   2  12   6   69.56   14.70
   2 -12   6   61.42   13.80
   2 -12   7  446.22   36.16
   2  12   7  455.33   37.15
   2 -12   7  483.32   39.12
   2 -12   8  331.46   34.77
   2  12   8  288.54   31.33
   2 -12   8  279.71   30.83
  -2  13   9   33.65   11.78
  -2 -13   9   46.46   14.41
  -2 -13   8 1072.24   43.74
  -2 -13   8 1040.53   57.19
  -2  13   8 1031.81   53.99
  -2 -13   7  315.89   22.61
  -2 -13   7  365.19   32.70
  -2  13   7  363.40   30.94
  -2 -13   6  452.16   34.49
   2  13  -6  491.30   26.93
   2  13  -6  512.23   26.07
  -2  13   6  508.35   34.58
  -2 -13   6  493.50   25.72
  -2 -13   5  315.39   27.38
   2 -13  -5  284.17   12.42
   2  13  -5  313.53   18.50
   2  13  -5  303.84   21.23
  -2  13   5  292.50   25.55
   2  13  -5  327.62   19.73
  -2 -13   5  290.23   18.72
   2 -13  -5  335.73   13.76
   2 -13  -4 1799.78   27.62
   2  13  -4 1712.80   43.14
  -2 -13   4 1697.33   59.75
   2  13  -4 1686.91   40.04
   2 -13  -4 1662.10   24.34
  -2  13   4 1591.27   56.57
  -2 -13   4 1721.22   43.45
   2  13  -4 1680.28   48.85
   2  13  -3   43.60    7.15
   2 -13  -3   33.08    3.64
   2  13  -3   34.19    8.37
  -2 -13   3   48.43   12.19
  -2 -13   3   41.73    7.15
  -2  13   3   37.84    9.73
   2  13  -3   47.60    7.77
   2  13  -2  798.15   28.01
  -2 -13   2  819.70   39.25
   2 -13  -2  832.87   20.80
   2  13  -2  885.59   31.01
  -2  13   2  827.38   39.26
  -2 -13   2  805.79   29.21
   2  13  -2  818.23   35.12
   2 -13  -2  822.16   39.55
  -2  13   1  538.63   20.06
  -2 -13   1  516.81   30.18
   2 -13  -1  489.99   18.99
   2 -13  -1  532.72   31.48
   2  13  -1  487.33   28.22
   2  13  -1  521.71   24.31
  -2  13   1  507.32   30.82
  -2 -13   1  518.64   24.63
   2  13  -1  531.53   24.44
  -2 -13   0  339.94   24.27
  -2  13   0  395.78   20.02
  -2  13   0  389.38   27.18
   2 -13   0  348.34   18.59
   2  13   0  346.34   24.90
   2  13   0  379.30   21.95
  -2 -13   0  380.65   22.41
   2  13   0  384.79   22.27
   2 -13   0  363.21   26.27
   2 -13   1   16.87    6.47
   2  13   1   15.65    5.49
  -2  13  -1   18.60    5.71
  -2 -13  -1    8.67    6.17
   2 -13   1   15.19    7.93
   2  13   1   23.17    7.16
  -2 -13  -1   20.41    6.28
  -2  13  -1   11.89    6.96
   2  13   2  879.83   37.43
  -2  13  -2  863.52   40.76
   2 -13   2  852.57   35.73
   2 -13   2  937.10   42.14
   2  13   3    3.00    5.43
   2 -13   3    0.03    7.78
  -2  13  -3    2.07    1.43
   2 -13   3    7.91    6.95
   2 -13   4  105.28   16.39
   2  13   4  144.62   18.26
   2 -13   4   92.45   14.70
   2 -13   5   63.21   14.07
   2  13   5   94.53   17.01
   2 -13   5   73.78   14.74
   2 -13   6 1199.08   56.24
   2 -13   6 1119.37   57.01
   2  13   6 1110.79   54.75
   2 -13   7   -6.86    7.49
   2  13   7   -5.31    5.21
   2 -13   7    5.51    7.60
   2 -13   8   13.91   10.79
   2 -13   8   -9.88    7.96
  -2 -14   9    0.23    9.39
  -2  14   9    5.40    7.84
  -2 -14   8   -4.72    4.74
  -2 -14   8  -18.30   10.48
  -2  14   8    2.63    7.79
  -2 -14   7  547.01   40.67
   2  14  -7  563.80   29.69
  -2  14   7  580.51   39.93
   2  14  -7  605.21   30.95
  -2 -14   7  635.67   32.20
  -2 -14   6  211.83   24.85
  -2  14   6  187.58   22.44
   2  14  -6  206.38   17.24
   2  14  -6  216.65   18.36
  -2 -14   6  210.47   17.78
  -2  14   5   30.33   10.15
   2 -14  -5   24.74    3.91
   2  14  -5   22.92    5.81
   2 -14  -5   29.73    4.57
  -2 -14   5   26.68    9.96
  -2 -14   5   30.35    7.11
   2  14  -5   25.12    6.77
   2  14  -5   21.26    6.92
   2 -14  -4  207.93    9.11
   2 -14  -4  248.88   10.82
  -2 -14   4  209.43   22.11
   2  14  -4  209.39   15.16
  -2  14   4  224.32   22.96
  -2 -14   4  223.68   16.69
   2  14  -4  228.89   19.01
   2  14  -4  252.53   17.76
  -2 -14   3 2041.48   65.27
   2  14  -3 2000.76   55.53
   2  14  -3 1988.16   45.35
   2 -14  -3 2013.62   30.72
  -2  14   3 2096.95   65.80
  -2 -14   3 2084.79   48.98
   2  14  -2  608.60   25.87
  -2 -14   2  676.45   36.75
   2 -14  -2  563.03   18.61
   2  14  -2  631.36   32.07
   2  14  -2  603.74   26.99
  -2  14   2  620.68   35.12
   2 -14  -2  615.21   35.39
   2  14  -1   64.55    9.42
   2  14  -1   58.25   11.15
   2 -14  -1   57.24   11.31
   2 -14  -1   34.25    5.94
   2  14  -1   65.52    9.88
  -2  14   1   60.40   11.96
  -2 -14   1   57.27   11.93
  -2 -14   1   69.30   10.21
  -2  14   1   72.66    8.20
   2  14   0   29.27    8.94
  -2 -14   0   28.40    9.18
   2 -14   0   23.84    6.45
   2 -14   0   39.59   11.15
   2  14   0   28.10    6.91
  -2  14   0   30.33    6.00
   2  14   0   29.93    7.20
  -2 -14   0   37.64    7.96
  -2  14   0   44.47   10.87
  -2 -14  -1 1148.82   44.88
  -2  14  -1 1162.96   39.45
   2 -14   1 1080.16   37.74
   2  14   1 1133.02   41.61
   2  14   1 1162.82   42.20
  -2  14  -1 1153.34   47.75
   2 -14   1 1145.69   47.99
   2 -14   2  388.55   25.11
   2  14   2  386.38   26.24
  -2  14  -2  439.38   30.08
   2 -14   2  362.70   27.64
   2 -14   3  290.38   23.70
  -2  14  -3  323.12   11.53
   2  14   3  314.79   25.19
  -2  14  -3  363.75   28.50
   2 -14   3  344.86   27.50
   2 -14   4  307.12   27.19
   2  14   4  288.35   25.71
   2 -14   4  264.61   24.58
   2 -14   5  113.06   17.96
   2 -14   5  108.60   17.49
   2  14   5  158.90   20.91
   2  14   6    2.39    7.69
   2 -14   6    6.61    7.87
   2 -14   6    4.29    7.02
   2 -14   7   52.89   14.60
   2  14   7   48.81   13.75
   2 -14   7   41.66   13.43
   2 -14   8   73.05   16.94
  -2  15   9   42.78   13.96
  -2 -15   8  241.57   29.01
  -2  15   8  228.19   27.14
   2  15  -7  268.16   20.87
  -2 -15   7  276.67   22.15
  -2 -15   7  292.79   31.10
  -2  15   7  252.92   27.49
   2  15  -7  306.81   22.78
  -2 -15   6  133.61   20.85
  -2  15   6  167.66   21.72
   2  15  -6  165.70   15.97
   2  15  -6  138.33   15.38
  -2 -15   6  128.76   14.61
   2 -15  -5  474.87   17.08
   2  15  -5  454.88   24.00
  -2 -15   5  427.01   33.39
   2  15  -5  454.76   27.12
  -2  15   5  435.45   32.72
   2  15  -5  482.30   26.17
  -2 -15   5  478.09   26.02
   2 -15  -4   55.02    5.51
   2 -15  -4   43.15    4.46
   2  15  -4   45.75    7.70
   2  15  -4   48.56    9.82
  -2 -15   4   49.68    8.94
  -2 -15   4   55.53   13.71
  -2  15   4   15.43    8.47
   2  15  -4   42.07    8.08
   2  15  -3   33.31    8.32
   2  15  -3   33.51    7.01
  -2 -15   3   32.83   10.59
  -2 -15   3   19.23    5.99
   2 -15  -3   27.15    4.21
  -2  15   3   36.31   11.04
   2  15  -3   31.82    7.14
   2  15  -2    4.47    6.32
   2 -15  -2   11.78    3.80
  -2 -15   2    8.54    7.29
   2  15  -2    5.06    4.27
   2  15  -2    6.31    4.43
  -2  15   2    7.10    8.47
   2 -15  -2    9.94    8.09
  -2 -15   1 1249.21   49.71
   2  15  -1 1143.08   45.94
   2 -15  -1 1112.74   31.97
   2  15  -1 1044.06   37.95
  -2  15   1 1192.52   49.62
  -2 -15   1 1180.35   40.56
   2 -15  -1 1123.23   48.51
   2  15  -1 1229.05   40.77
  -2  15   1 1134.77   32.11
  -2 -15   0   51.84   11.56
   2  15   0   78.46   11.59
  -2  15   0   75.01    9.70
   2 -15   0   62.15   12.65
   2 -15   0   58.79    9.23
   2  15   0   69.59   12.72
   2  15   0   68.06   10.57
  -2  15   0   72.16   13.13
  -2 -15   0   80.17   11.67
  -2 -15  -1  136.35   16.86
  -2  15  -1  150.83   14.97
   2 -15   1  134.68   14.41
   2  15   1  166.91   16.91
  -2  15  -1  167.76   19.78
   2 -15   1  151.98   18.61
   2 -15   2  451.55   27.70
   2  15   2  472.70   29.76
  -2  15  -2  509.13   33.36
   2 -15   2  465.22   32.17
  -2 -15  -2  492.83   30.67
   2 -15   3  642.29   35.74
  -2  15  -3  687.08   19.02
   2  15   3  675.25   37.52
  -2  15  -3  709.04   40.14
   2 -15   3  746.39   41.38
   2 -15   4  523.14   35.27
   2  15   4  483.16   33.97
   2 -15   4  531.22   36.22
   2 -15   5   -4.21    7.36
   2  15   5    9.55    8.12
   2 -15   5   -4.46    9.79
   2 -15   6  563.53   40.71
   2 -15   6  487.56   39.08
   2  15   6  444.52   36.53
   2 -15   7   28.60   11.82
   2  15   7   47.17   13.33
  -2  16   8    1.91    6.37
  -2 -16   8    5.79    9.13
  -2 -16   7   22.47    9.90
   2  16  -7    7.37    5.05
  -2 -16   7   11.72    6.46
  -2  16   7    1.52    6.29
   2  16  -7    5.01    5.09
   2  16  -6  934.39   39.59
  -2 -16   6  878.36   50.71
  -2  16   6  876.86   49.38
   2  16  -6 1008.43   40.40
  -2 -16   6 1006.89   40.83
   2 -16  -5   61.54    6.49
   2  16  -5   51.25   10.72
  -2  16   5   69.74   14.25
  -2 -16   5   48.75   12.64
  -2 -16   5   54.09    9.82
   2  16  -5   59.37   10.00
   2 -16  -4   53.72    5.66
   2  16  -4   48.52    8.39
   2  16  -4   61.38   10.86
  -2 -16   4   51.02   12.88
  -2 -16   4   57.54    9.75
  -2  16   4   45.36   11.55
   2 -16  -4   54.61    5.27
   2  16  -4   60.98    9.71
   2 -16  -3   65.76    6.69
  -2 -16   3   54.81    9.30
  -2 -16   3   47.59   12.22
   2  16  -3   38.98    9.34
  -2  16   3   48.19   12.24
   2  16  -3   54.25    9.46
   2  16  -3   48.95    8.60
   2  16  -2   73.08   12.22
   2 -16  -2   73.90    8.10
  -2 -16   2   70.08   14.46
   2 -16  -2   78.63   14.40
   2  16  -2   87.03   11.61
   2  16  -2   93.56   11.57
  -2  16   2  105.34   16.49
  -2 -16   1   15.25    8.85
   2 -16  -1   11.77    8.93
   2 -16  -1    5.46    4.35
   2  16  -1    2.53    4.33
   2  16  -1    8.90    7.67
   2  16  -1   12.50    6.01
  -2  16   1    6.18    8.03
  -2 -16   1   14.82    5.66
  -2  16   0  331.07   20.68
  -2 -16   0  280.36   24.23
   2 -16   0  291.41   19.26
   2  16   0  317.10   22.78
   2  16   0  316.02   26.27
  -2  16   0  323.81   27.02
   2 -16   0  346.63   28.09
  -2 -16  -1   37.69   10.79
   2 -16   1   30.07   10.45
  -2  16  -1   30.62    7.08
   2 -16   1   13.82    7.57
   2  16   1   34.54    9.01
  -2  16  -1   23.46    9.64
   2 -16   2  120.23   15.24
  -2  16  -2  175.53   20.97
   2  16   2  154.42   17.71
   2 -16   2  187.56   21.45
  -2 -16  -2  151.39   17.99
  -2  16  -3   73.45    7.14
   2 -16   3   69.40   12.91
   2 -16   3   66.79   14.27
   2  16   3  102.04   15.96
  -2  16  -3   98.35   16.73
   2  16   4 1699.32   64.44
  -2  16  -4 1785.36   67.31
   2 -16   4 1755.44   67.18
   2 -16   5   24.85   10.07
   2  16   5   37.13   12.37
   2 -16   5   22.53   10.55
   2 -16   6  214.66   27.47
   2  16   6  200.64   25.52
   2 -16   6  219.23   26.44
   2 -16   7   -0.57    5.90
   2  16   7   12.09    8.20
   2 -16   7   16.96   10.96
  -2  17   8  137.97   22.39
  -2 -17   8  141.97   24.45
  -2 -17   7   32.06   13.01
  -2  17   7    5.19    7.76
  -2  17   6   44.15   14.29
   2  17  -6   31.50    9.04
  -2 -17   6   47.84   13.39
  -2 -17   6   37.35    9.29
   2  17  -6   25.48    7.58
  -2 -17   5 1674.07   68.28
  -2  17   5 1676.08   67.28
   2  17  -5 1627.59   54.13
   2  17  -5 1798.80   53.39
  -2 -17   5 1746.85   53.23
   2 -17  -4   54.74    5.97
   2  17  -4   50.55    8.77
  -2 -17   4   45.61   12.96
  -2 -17   4   48.17    9.33
   2  17  -4   55.18   11.26
  -2  17   4   37.44   11.22
   2  17  -4   45.72    8.91
  -2 -17   3   -0.04    6.90
   2 -17  -3    4.43    2.59
   2  17  -3    5.06    5.64
  -2  17   3   14.75    9.25
  -2 -17   3    1.52    4.24
   2  17  -3    2.88    4.94
   2  17  -3   13.67    5.37
   2 -17  -2   69.01   14.35
   2 -17  -2   42.25    6.64
  -2 -17   2   45.40   12.42
   2  17  -2   48.79   10.75
   2  17  -2   47.47    9.37
   2  17  -2   51.93    9.39
  -2  17   2   66.75   14.25
  -2 -17   1 1390.62   55.26
   2 -17  -1 1257.74   37.29
   2  17  -1 1330.78   52.54
   2  17  -1 1249.97   44.87
  -2  17   1 1335.20   55.97
   2 -17  -1 1433.79   58.24
   2 -17   0   39.70    8.18
   2  17   0   69.87   13.50
  -2 -17   0   41.94   11.11
   2  17   0   46.41    9.78
   2 -17   0   52.50   13.00
  -2  17   0   51.37   12.03
  -2  17   0   53.83    9.22
  -2 -17  -1   55.25   12.12
   2  17   1   51.32   12.88
   2 -17   1   57.80   13.55
   2 -17   1   41.21    9.31
   2  17   1   58.86   11.79
  -2  17  -1   58.60   13.28
  -2 -17  -2  625.29   36.51
   2 -17   2  589.76   33.36
  -2  17  -2  669.47   27.33
   2  17   2  556.34   34.19
   2 -17   2  593.03   38.36
  -2  17  -2  674.07   40.91
  -2  17  -3  484.51   18.75
   2 -17   3  480.25   32.36
   2  17   3  538.05   35.55
  -2  17  -3  574.51   38.46
   2 -17   3  549.66   37.94
  -2 -17  -3  538.55   34.51
   2 -17   4   99.73   16.46
   2 -17   4  100.42   17.63
   2  17   4  117.33   18.10
  -2  17  -4  140.11   20.81
   2 -17   5   31.68    7.98
   2  17   5   31.79    8.88
   2 -17   5   31.24   10.14
   2  17   6  293.17   31.64
   2 -17   6  289.43   28.86
   2 -17   6  288.06   32.32
   2 -17   7    7.90    9.26
   2 -17   7    7.43   12.26
  -2 -18   7  382.48   37.34
  -2  18   7  373.95   35.75
  -2 -18   6  136.95   16.51
   2  18  -6  119.01   15.09
  -2 -18   6  152.34   22.71
   2  18  -6  147.28   17.00
  -2  18   6  101.81   18.24
   2  18  -5  140.12   16.79
  -2 -18   5  122.17   20.65
  -2  18   5  129.43   20.24
  -2 -18   5  139.83   15.82
   2  18  -5  149.66   16.38
  -2 -18   4  220.88   25.25
   2  18  -4  224.63   21.21
  -2  18   4  212.57   24.63
   2  18  -4  244.37   20.32
  -2 -18   4  245.33   20.46
  -2 -18   3 1074.69   52.09
   2 -18  -3 1146.13   29.50
   2  18  -3 1056.48   45.60
  -2  18   3 1006.25   51.54
   2  18  -3 1083.48   42.04
  -2 -18   3 1189.73   43.92
   2  18  -2   79.48   13.81
  -2 -18   2   69.50   13.82
   2 -18  -2   91.76   16.50
   2 -18  -2   54.63    7.74
   2  18  -2   71.54   11.81
  -2  18   2   70.48   14.87
  -2 -18   1   46.10   11.12
   2 -18  -1   67.94   14.46
   2 -18  -1   54.27    9.04
   2  18  -1   63.10   11.38
  -2  18   1   55.07   12.99
   2  18  -1   52.53   12.31
  -2  18   0  181.75   16.55
  -2 -18   0  156.32   19.23
   2 -18   0  157.41   15.40
   2  18   0  150.79   17.42
   2 -18   0  166.35   21.11
  -2  18   0  197.19   22.84
   2  18   0  199.73   22.42
  -2  18  -1 2337.47   76.34
  -2 -18  -1 2136.67   68.66
   2 -18   1 2001.49   58.01
   2  18   1 2253.50   75.31
   2  18   1 2084.96   64.94
   2 -18   1 2116.07   73.00
  -2 -18  -2  149.49   19.00
   2 -18   2  149.16   17.80
  -2  18  -2  161.79   14.30
   2  18   2  147.19   18.43
   2 -18   2  186.67   22.71
  -2  18  -2  140.83   20.08
  -2 -18  -3   22.22    8.30
   2 -18   3    7.01    6.17
   2 -18   3   36.73   12.32
   2  18   3   35.30   10.60
  -2  18  -3   33.19   12.00
   2 -18   4   53.55   12.81
   2 -18   4   65.06   14.66
   2  18   4   48.51   12.70
  -2  18  -4   70.75   15.25
   2 -18   5  209.07   25.64
   2  18   5  263.61   29.01
  -2  18  -5  224.35   27.18
   2 -18   5  245.98   28.05
   2 -18   6   -5.87   10.00
   2  18   6   22.29   12.44
   2 -18   6   -7.10    7.25
  -2  18  -6    2.28    7.59
  -2 -19   7   23.47   12.11
  -2  19   7    7.00    7.71
   2  19  -6   -1.88    4.55
  -2 -19   6   14.31   11.03
  -2  19   6    8.96    8.31
  -2  19   5  155.40   22.43
  -2 -19   5  144.95   22.21
  -2 -19   5  138.89   16.82
   2  19  -5  146.96   16.76
   2  19  -5  130.78   16.73
  -2 -19   4  516.50   38.41
  -2  19   4  579.12   40.92
   2  19  -4  566.25   31.55
   2  19  -4  549.73   33.35
  -2 -19   4  565.09   31.64
  -2 -19   3   27.13   11.03
  -2 -19   3   33.13    9.10
   2  19  -3   29.52    9.19
  -2  19   3   39.50   12.48
   2  19  -3   46.55   10.32
   2 -19  -2  102.39   10.84
   2  19  -2  125.29   17.54
  -2 -19   2   89.98   16.13
   2  19  -2  132.53   15.92
  -2  19   2  112.49   18.29
  -2 -19   1  606.46   38.34
   2 -19  -1  560.78   26.76
   2  19  -1  562.53   36.56
   2  19  -1  598.49   33.53
  -2  19   1  621.87   40.22
   2 -19  -1  624.40   40.77
  -2 -19   0  314.76   27.82
   2 -19   0  307.19   21.86
   2  19   0  327.23   29.17
   2  19   0  322.61   25.73
  -2  19   0  313.27   29.25
   2 -19   0  348.01   30.52
  -2 -19  -1    9.53    6.32
   2  19   1   29.97   12.25
   2 -19   1    3.04    6.47
   2  19   1   12.86    7.95
   2 -19   1   13.00    6.83
  -2  19  -1   17.85    9.44
  -2 -19  -2  610.58   38.09
   2 -19   2  568.26   34.46
   2  19   2  664.05   39.92
  -2  19  -2  710.33   30.99
  -2  19  -2  703.03   43.68
   2 -19   2  676.79   43.52
  -2 -19  -3    2.15    6.65
   2 -19   3   -9.44    7.89
   2 -19   3   -0.28    6.79
   2  19   3   -1.61    6.17
  -2  19  -3    8.48    8.53
   2 -19   4   55.91   13.76
   2 -19   4   88.20   17.41
   2  19   4   76.23   15.79
  -2 -19  -4   98.26   16.72
  -2  19  -4   92.22   17.24
   2 -19   5   49.76   13.86
   2 -19   5   87.11   17.76
   2  19   5   66.83   16.92
  -2  19  -5   83.80   18.04
   2 -19   6  199.43   26.36
  -2  19  -6  250.69   29.97
   2 -19   6  247.53   30.22
   2  19   6  233.72   29.13
  -2 -20   7   92.66   19.92
  -2 -20   6  258.98   31.10
  -2  20   6  206.60   27.43
   2  20  -5   56.61   11.08
   2  20  -5   36.67   10.30
  -2 -20   5   65.60   16.58
  -2  20   5   76.80   17.63
   2  20  -4    2.73    5.18
  -2  20   4    8.82    8.03
  -2 -20   4   30.17   12.95
   2  20  -4   11.80    6.55
  -2 -20   4   17.48    8.21
  -2 -20   3  243.70   27.01
  -2  20   3  204.01   25.03
   2  20  -3  264.71   22.66
   2  20  -3  202.35   21.85
   2 -20  -2  174.79   14.34
  -2  20   2  216.97   25.65
  -2 -20   2  152.31   21.07
   2  20  -2  195.93   21.81
   2  20  -2  179.23   19.27
  -2 -20   1    2.76    7.19
   2  20  -1    4.22    7.59
   2 -20  -1    2.75    3.65
   2  20  -1   13.08    6.56
  -2  20   1    9.59    8.48
   2 -20  -1   16.53   11.14
  -2 -20   0  265.74   26.51
   2 -20   0  250.53   20.18
   2  20   0  272.25   27.37
   2  20   0  236.12   22.43
  -2  20   0  276.31   27.96
   2 -20   0  298.85   29.21
   2  20   1  345.83   28.59
  -2 -20  -1  320.82   28.38
   2 -20   1  307.37   24.19
   2  20   1  262.58   27.76
  -2  20  -1  377.28   32.89
   2 -20   1  364.12   32.37
   2 -20   2    6.21    7.43
  -2 -20  -2    8.08    8.41
   2 -20   2   -9.01    6.05
  -2  20  -2    1.21    4.19
  -2  20  -2    9.69    8.80
   2  20   2   -3.38    7.61
  -2 -20  -3  152.52   20.39
   2 -20   3  167.06   23.09
   2  20   3  144.56   20.77
   2 -20   3  174.98   21.16
  -2  20  -3  175.42   24.03
  -2  20  -4  855.97   51.83
   2 -20   4  706.46   44.53
   2  20   4  765.32   48.26
   2 -20   4  767.61   49.52
  -2 -20  -4  833.03   46.98
   2 -20   5  254.00   29.17
   2  20   5  274.53   30.60
  -2  20  -5  292.67   31.65
   2 -20   5  350.21   35.12
  -2 -20  -5  284.60   28.89
   2 -20   6   84.89   18.39
   2 -20   6   60.04   15.79
  -2  20  -6   84.20   18.47
  -2 -21   6  272.87   31.56
  -2  21   6  198.59   27.69
  -2 -21   5  339.32   33.67
  -2  21   5  343.27   34.34
   2  21  -5  320.13   26.82
  -2 -21   4  250.79   28.63
   2  21  -4  278.45   23.98
  -2  21   4  238.82   27.84
  -2 -21   4  253.84   22.65
   2  21  -4  250.37   24.32
   2  21  -3   70.47   13.38
  -2 -21   3   38.11   12.20
  -2  21   3   43.65   13.89
   2  21  -3   59.79   12.30
  -2 -21   2  204.81   24.32
   2  21  -2  181.06   22.21
   2  21  -2  210.63   21.49
  -2  21   2  180.58   23.82
  -2 -21   1 1419.00   61.34
   2 -21  -1 1352.24   44.08
   2  21  -1 1327.82   59.02
   2 -21  -1 1497.32   66.55
   2  21  -1 1379.87   54.30
  -2  21   1 1333.11   62.16
   2  21   0  545.24   39.52
  -2 -21   0  512.56   36.90
   2 -21   0  487.99   29.03
   2  21   0  467.12   32.68
  -2  21   0  508.48   38.74
   2 -21   0  535.50   39.95
   2  21   1    4.35    8.96
   2 -21   1    7.07    6.86
  -2 -21  -1   -1.15    6.34
   2 -21   1    4.60    6.00
   2  21   1    3.73    7.76
  -2  21  -1   -4.07    8.13
   2 -21   2   29.68    8.90
   2  21   2   38.35   11.69
   2 -21   2   32.09   10.94
   2  21   2   29.15   10.01
  -2 -21  -2   21.90   10.18
  -2  21  -2   18.52    9.50
  -2 -21  -3  504.15   37.08
   2  21   3  507.57   38.44
   2 -21   3  543.82   41.86
  -2  21  -3  619.36   44.68
   2 -21   3  492.41   35.75
  -2 -21  -4   26.06   10.25
   2 -21   4   12.50    8.87
   2 -21   4   40.64   11.65
   2  21   4   52.60   14.57
  -2  21  -4   35.11   12.72
  -2 -21  -5   72.12   16.40
   2 -21   5   48.69   15.36
   2 -21   5   88.98   19.17
   2  21   5  121.09   20.68
  -2  21  -5   86.98   18.19
  -2 -22   6  236.04   30.80
   2  22  -5    4.92    4.62
  -2  22   5    4.57    9.48
   2  22  -4  284.70   26.65
  -2 -22   4  299.38   32.02
  -2  22   4  347.50   34.24
  -2 -22   3  365.58   33.90
   2  22  -3  339.42   29.42
  -2  22   3  364.72   34.85
   2  22  -3  386.38   28.98
  -2 -22   2 1162.69   58.06
   2  22  -2 1167.08   55.41
   2  22  -2 1242.53   52.39
  -2  22   2 1357.85   65.40
   2 -22  -1   -9.07    9.16
  -2 -22   1   -4.25    7.95
   2  22  -1    8.68    8.43
   2  22  -1   -1.19    5.65
  -2  22   1   -1.21    7.29
  -2 -22   0  565.54   39.61
   2 -22   0  601.84   32.89
   2 -22   0  639.91   44.64
   2  22   0  570.38   37.15
   2  22   0  592.60   42.29
  -2  22   0  666.83   45.35
  -2 -22  -1   63.12   14.26
   2  22   1   85.86   17.32
   2 -22   1   93.43   17.89
   2 -22   1   65.94   12.34
   2  22   1   59.32   13.45
  -2  22  -1   50.76   13.52
  -2 -22  -2  275.74   28.14
   2 -22   2  221.35   23.39
   2  22   2  298.96   31.99
   2  22   2  285.53   28.77
  -2  22  -2  287.16   30.91
   2 -22   2  290.93   31.29
   2  22   3   69.28   15.74
  -2 -22  -3   35.00   10.76
   2 -22   3   46.06   13.90
   2 -22   3   37.77   11.53
  -2  22  -3   22.57    9.67
  -2 -22  -4  275.84   28.72
   2 -22   4  257.52   30.33
  -2  22  -4  258.33   30.89
   2  22   4  233.70   28.36
   2 -22   4  242.69   27.88
   2 -22   5  -11.13    9.92
   2 -22   5    0.82    6.10
  -2 -22  -5    3.35    7.45
  -2 -23   5    2.99   10.98
  -2 -23   4  587.56   44.50
   2  23  -4  555.26   37.62
  -2  23   4  636.17   47.19
   2  23  -3   28.65   10.54
  -2 -23   3   14.27    9.57
  -2  23   3   19.02   10.58
   2  23  -3   35.95   10.99
  -2 -23   2  230.31   27.68
   2  23  -2  197.78   21.96
  -2  23   2  244.42   28.59
   2  23  -2  213.24   24.48
   2  23  -1   41.14   13.36
   2 -23  -1   23.01   11.12
  -2 -23   1   47.25   13.41
   2  23  -1   27.16   12.15
  -2  23   1   32.06   12.00
  -2 -23   0  290.89   29.36
   2  23   0  345.53   32.84
   2  23   0  328.55   29.69
  -2  23   0  285.09   30.44
   2 -23   0  300.10   32.00
   2 -23   1   29.09   11.48
   2  23   1   26.63   12.15
   2 -23   1    7.49    6.79
   2  23   1   30.12   10.41
  -2 -23  -1   13.22    8.78
  -2  23  -1   28.65   11.41
   2  23   2   68.06   16.32
   2 -23   2   80.74   17.83
   2 -23   2   48.41   11.84
   2  23   2   66.55   15.24
  -2 -23  -2   97.94   18.74
  -2  23  -2   97.54   18.54
  -2 -23  -3  110.51   19.05
   2 -23   3  136.81   22.60
   2 -23   3  118.43   18.43
   2  23   3  128.27   20.51
  -2  23  -3  139.92   23.02
  -2 -23  -4   31.33   12.39
   2 -23   4   58.56   15.14
   2 -23   4   44.31   13.46
  -2  23  -4   39.94   13.79
   2  23   4   42.43   13.47
   2 -23   5   17.82    9.52
   2  24  -4   55.56   13.16
  -2 -24   4   55.73   15.36
  -2 -24   3   44.49   15.30
  -2  24   3   44.96   12.49
   2  24  -3   44.35   12.95
  -2 -24   2    3.14    8.47
   2  24  -2    3.14    8.07
   2  24  -2    3.17    5.67
  -2  24   2    3.18    9.66
   2  24  -1    5.54   11.60
  -2 -24   1    5.66    9.44
   2  24  -1    5.72    4.75
  -2  24   1    5.87    8.04
  -2 -24   0   16.46   10.33
   2 -24   0   17.44   11.79
   2  24   0   15.17    8.42
   2  24   0   15.54    9.50
  -2  24   0   15.14    8.52
  -2 -24  -1  344.63   31.63
   2  24   1  343.67   29.94
   2 -24   1  343.70   35.64
  -2  24  -1  343.81   35.62
   2  24   1  343.67   35.07
  -2 -24  -2    4.22    7.75
   2 -24   2    4.22    7.36
   2 -24   2    4.75    7.45
   2  24   2    4.72    7.42
  -2  24  -2    4.07    7.54
   2  24   2    4.13    9.61
  -2 -24  -3   19.80   11.75
   2 -24   3    7.52    9.03
   2 -24   3    1.65    5.74
   2  24   3   23.74   10.73
  -2  24  -3   37.93   13.09
   2 -24   4   38.97   11.99
  -2 -25   4  317.16   34.45
   2  25  -4  370.61   32.08
  -2 -25   3   49.68   16.38
   2  25  -3   29.07   12.01
   2  25  -2  151.48   22.36
  -2 -25   2  141.66   22.78
  -2  25   2  192.52   26.89
  -2 -25   1   28.90   13.03
  -2  25   1   35.18   12.57
   2  25  -1   21.41   10.59
   2  25  -1   39.49   11.30
  -2 -25   0  445.97   37.68
   2  25   0  482.11   40.95
   2  25   0  430.17   35.07
   2 -25   0  512.56   42.92
  -2  25   0  493.22   41.96
  -2 -25  -1   33.96   11.86
   2  25   1   22.23   10.03
   2  25   1   32.62   10.57
   2 -25   1   56.89   15.79
  -2  25  -1   36.69   12.36
  -2 -25  -2   42.69   13.14
   2 -25   2   17.57   10.40
   2  25   2   20.43   11.46
  -2  25  -2   38.57   13.35
  -2 -25  -3  244.12   28.19
   2  25   3  191.91   26.60
   2 -25   4  178.45   24.46
   2  26  -3   54.35   12.72
  -2 -26   3   62.64   15.61
   2  26  -2  502.76   40.23
  -2 -26   2  490.07   41.38
  -2 -26   1   35.85   11.44
   2  26  -1   48.20   15.01
  -2 -26   0   67.37   16.81
   2  26   0   48.46   12.62
  -2 -26  -1  164.17   22.82
   2  26   1  142.08   21.75
  -2 -26  -2  135.05   21.39
   2  26   2  180.58   25.03
   2  27  -2    8.22    8.06
  -2 -27   2   12.21   10.53
  -2 -27   1  212.51   27.14
  -2 -27   0   56.81   15.69
  -2 -27  -1   10.59    7.53
   2  27   1    2.27    6.81
  -3   0  11  396.35   31.46
  -3   0  11  419.47   33.94
  -3   0  10   -0.44    5.53
  -3   0  10   -9.48    6.60
  -3   0  10    6.65    6.53
  -3   0   9 1180.01   46.76
  -3   0   9 1284.97   50.45
  -3   0   8   -0.86    4.23
  -3   0   8   -2.74    5.55
  -3   0   8  -10.13    6.84
  -3   0   7  613.18   29.55
  -3   0   7  647.76   28.13
  -3   0   7  585.25   30.32
   3   0  -7  634.35   29.77
  -3   0   6   -2.90    7.18
   3   0  -6   -6.96    4.12
  -3   0   6    4.10    4.73
  -3   0   6   -0.60    3.04
   3   0  -6    1.08    3.19
  -3   0   5 5051.47   71.38
  -3   0   5 4943.94   79.64
  -3   0   5 5023.19   60.35
  -3   0   5 5185.80   80.74
   3   0  -5 5098.71   66.99
   3   0  -4    0.78    3.49
  -3   0   4    1.36    2.72
  -3   0   4    6.85    4.02
  -3   0   4    2.03    2.63
  -3   0   4   -0.32    3.32
   3   0  -4    1.40    2.40
  -3   0   4    0.86    4.69
  -3   0   3 1373.98   33.55
  -3   0   3 1349.25   36.60
  -3   0   3 1346.59   25.43
   3   0  -3 1256.51   26.02
  -3   0   3 1326.88   27.73
  -3   0   2    2.42    2.99
  -3   0   2   -0.28    2.97
   3   0  -2    2.35    2.59
   3   0  -2    0.77    3.53
  -3   0   2   -0.36    1.91
  -3   0   2    2.87    2.89
   3   0  -1 3001.15   41.58
  -3   0   1 2910.07   39.00
  -3   0   1 3007.76   48.47
   3   0  -1 3073.96   49.17
   3   0   0    5.16    4.05
  -3   0   0    0.62    2.86
  -3   0   0    0.47    3.44
   3   0   0   -2.18    3.40
  -3   0   0    0.97    2.72
   3   0   1  489.06   21.44
  -3   0  -1  490.82   20.96
   3   0   1  517.24   19.07
  -3   0  -1  518.30   20.07
  -3   0  -1  496.67   15.83
   3   0   2   -2.71    4.73
   3   0   2   -1.19    3.22
  -3   0  -2    0.28    1.58
  -3   0  -2   -1.04    3.61
   3   0   3  590.02   28.85
   3   0   3  539.56   20.22
   3   0   4    3.41    5.92
   3   0   4    3.15    3.59
   3   0   5 2167.26   65.15
   3   0   5 2243.76   46.17
   3   0   6    1.02    6.81
   3   0   6    0.02    3.52
   3   0   7   11.76   10.18
   3   0   8   -5.23    7.81
  -3  -1  12   74.08   16.38
  -3   1  11  342.40   29.84
  -3  -1  11  350.53   31.09
  -3   1  11  312.86   28.72
  -3  -1  11  316.24   28.20
  -3   1  10   35.39    9.66
  -3   1  10    9.41    7.27
  -3  -1  10   27.94   10.29
  -3   1  10   34.19   10.46
  -3  -1  10   23.87    8.56
  -3  -1  10   26.81    8.79
  -3  -1   9  137.75   17.31
  -3  -1   9   98.01   14.27
  -3  -1   9  131.74   15.81
  -3   1   9  141.89   17.07
  -3   1   9  112.45   15.62
  -3   1   8  147.96   16.64
  -3   1   8  175.56   17.19
  -3  -1   8  167.47   17.83
  -3  -1   8  153.86   16.88
  -3   1   8  156.84   16.05
   3  -1  -7  721.71   35.13
  -3  -1   7  684.24   28.20
  -3   1   7  664.41   32.24
  -3  -1   7  684.25   32.14
  -3   1   7  672.99   30.10
  -3  -1   7  668.41   32.44
  -3   1   7  662.08   29.16
   3   1  -7  655.92   29.30
   3  -1  -7  659.57   31.50
   3   1  -6  138.84   15.09
   3  -1  -6  100.83   12.62
  -3  -1   6  141.74   14.00
  -3   1   6  120.07   12.08
  -3  -1   6  116.58   10.56
  -3   1   6  110.25   10.96
   3   1  -6  129.96   12.02
   3  -1  -6  125.91   12.90
  -3   1   6  108.13   12.87
  -3  -1   6  109.31   13.27
   3   1  -5 1511.34   45.31
   3  -1  -5 1390.04   40.05
  -3  -1   5 1423.05   39.76
  -3   1   5 1454.52   36.55
  -3   1   5 1512.56   43.84
  -3  -1   5 1515.80   31.51
  -3   1   5 1488.18   34.70
   3   1  -5 1523.25   34.89
   3  -1  -5 1508.19   38.52
  -3   1   5 1565.11   40.90
  -3  -1   5 1534.12   44.25
   3  -1  -4  574.48   22.65
   3   1  -4  546.49   24.70
  -3  -1   4  590.52   24.34
  -3   1   4  577.35   21.18
  -3   1   4  615.45   26.66
  -3  -1   4  583.40   25.78
  -3   1   4  601.01   20.05
   3   1  -4  523.59   17.65
   3  -1  -4  588.98   22.12
  -3  -1   4  565.27   19.19
  -3   1   4  591.71   22.73
  -3  -1   4  598.84   16.65
  -3   1   4  615.83   26.59
  -3  -1   3  887.58   28.80
  -3   1   3  861.73   24.93
  -3   1   3  924.22   30.63
  -3  -1   3  934.42   30.74
  -3  -1   3  933.83   18.09
  -3   1   3  824.69   22.61
   3   1  -3  908.73   30.09
   3  -1  -3  833.11   23.51
  -3   1   3  845.35   24.53
  -3  -1   3  853.99   19.55
  -3   1   3  887.65   29.76
  -3  -1   2  638.81   23.29
  -3   1   2  632.86   19.09
  -3  -1   2  629.50   14.86
   3  -1  -2  636.49   23.73
  -3   1   2  639.78   23.59
  -3  -1   2  650.54   24.16
  -3   1   2  642.48   23.95
  -3   1   2  618.24   20.24
  -3  -1   2  586.94   15.81
   3   1  -2  631.00   24.15
   3   1  -2  601.22   15.92
   3  -1  -2  595.27   19.84
  -3   1   2  632.30   20.68
   3   1  -1 1068.94   23.19
  -3   1   1 1070.88   25.33
  -3  -1   1 1084.07   22.22
  -3   1   1 1069.39   28.57
   3   1  -1 1119.77   30.58
  -3  -1   1 1106.77   30.07
  -3   1   1 1086.51   28.69
   3  -1  -1 1094.60   28.86
   3  -1  -1 1111.48   27.43
  -3  -1   0 2669.28   46.52
   3  -1   0 2637.68   45.16
   3   1   0 2695.48   42.34
   3  -1   0 2624.85   42.40
  -3   1   0 2602.33   43.69
  -3  -1   0 2616.38   40.81
  -3   1   0 2692.47   41.05
  -3   1   0 2557.48   41.90
   3   1   0 2695.23   45.65
   3  -1   1   40.47    7.09
   3   1   1   40.34    6.68
  -3   1  -1   29.54    5.99
   3   1   1   40.97    6.21
  -3   1  -1   43.11    5.90
  -3   1  -1   36.08    4.93
   3  -1   1   40.90    5.70
   3  -1   2  713.49   29.02
   3   1   2  728.81   28.82
   3  -1   2  717.69   21.03
  -3   1  -2  744.01   29.18
   3   1   2  763.01   24.79
  -3   1  -2  757.17   30.13
  -3  -1  -2  732.41   16.21
  -3  -1  -2  753.35   29.64
  -3   1  -2  710.11   15.76
   3  -1   3    6.03    5.53
   3   1   3   -0.07    4.75
   3  -1   3   -0.18    2.67
   3   1   3    4.10    3.79
   3  -1   4 1660.60   52.87
   3   1   4 1675.17   52.53
   3   1   4 1699.12   41.14
   3  -1   4 1713.75   34.60
   3  -1   5  242.97   22.49
   3   1   5  253.44   22.82
   3  -1   5  261.22   14.61
   3   1   5  257.72   17.29
   3  -1   6   18.08    8.53
   3   1   6   10.79    6.97
   3  -1   6   18.60    4.97
   3   1   6   17.77    6.29
   3  -1   7  420.66   33.74
   3   1   7  367.48   31.74
   3  -1   8   21.34   10.38
   3   1   8   12.99    9.15
  -3  -2  12  149.13   22.56
  -3   2  11   19.59    9.22
  -3  -2  11   14.16    8.80
  -3   2  11   16.80    9.68
  -3  -2  11   -4.78    5.95
  -3  -2  10  217.41   21.54
  -3  -2  10  171.19   18.96
  -3  -2  10  206.17   22.98
  -3   2  10  202.50   21.54
  -3   2  10  190.26   20.02
  -3  -2   9   50.23   10.25
  -3   2   9   48.83   10.69
  -3  -2   9   45.16   11.01
  -3  -2   9   48.14   11.57
  -3   2   9   49.30   10.67
  -3   2   9   65.06   12.57
  -3   2   8  347.03   24.77
  -3  -2   8  345.02   22.28
  -3  -2   8  319.93   24.69
  -3   2   8  362.44   23.76
  -3  -2   8  337.79   24.54
  -3   2   8  367.00   24.46
   3  -2  -7  170.99   16.97
  -3   2   7  169.79   16.93
  -3  -2   7  199.04   18.60
  -3   2   7  161.66   15.11
  -3  -2   7  167.42   16.61
   3   2  -7  169.25   14.58
   3  -2  -7  203.77   18.32
  -3   2   7  159.23   14.65
   3   2  -6 1654.08   52.87
   3  -2  -6 1576.55   45.55
  -3   2   6 1566.66   47.06
  -3  -2   6 1582.22   47.26
  -3   2   6 1549.74   39.65
  -3   2   6 1516.00   40.77
   3   2  -6 1610.70   39.14
   3  -2  -6 1661.58   46.66
   3  -2  -5   10.71    4.48
  -3  -2   5   20.35    6.61
  -3   2   5    1.73    5.52
  -3  -2   5   12.82    5.68
   3   2  -5   16.88    6.23
  -3   2   5   13.28    5.27
  -3   2   5   15.92    4.72
  -3  -2   5   12.67    3.46
  -3   2   5   11.71    4.60
   3   2  -5   13.17    3.78
   3  -2  -5    8.83    4.77
   3  -2  -4  744.67   24.22
   3   2  -4  701.21   29.29
  -3  -2   4  735.45   28.58
  -3   2   4  735.89   22.21
  -3   2   4  738.73   29.26
  -3   2   4  721.02   29.01
  -3  -2   4  786.44   17.18
  -3  -2   4  751.62   29.47
   3   2  -4  664.26   17.73
   3  -2  -4  701.00   25.63
  -3  -2   4  742.10   20.01
  -3   2   4  755.09   27.07
  -3   2   4  702.62   23.29
  -3  -2   3  976.66   31.64
  -3   2   3 1039.32   25.15
  -3   2   3 1059.34   32.47
  -3   2   3 1101.97   33.46
   3  -2  -3  969.01   27.64
  -3  -2   3  975.81   14.86
  -3   2   3 1080.48   28.19
   3   2  -3  967.92   31.51
  -3   2   3  958.44   28.21
  -3  -2   3 1022.96   17.80
  -3  -2   3 1010.24   32.22
   3   2  -3 1008.19   31.92
  -3   2   2 3740.74   50.83
  -3  -2   2 3615.22   58.11
  -3  -2   2 3678.13   29.88
   3   2  -2 3778.12   59.32
  -3  -2   2 3741.58   58.73
  -3   2   2 3673.05   56.11
  -3   2   2 3753.78   57.68
  -3   2   2 3477.21   51.31
  -3  -2   2 3667.84   34.31
   3   2  -2 3507.85   32.82
   3  -2  -2 3593.33   52.43
  -3   2   2 3579.95   45.98
   3  -2  -1  105.19    9.23
  -3  -2   1  119.40    7.11
   3   2  -1  115.07    7.30
  -3   2   1  117.89    9.16
  -3   2   1  122.05   10.21
  -3  -2   1  126.43   10.80
  -3   2   1  113.26    9.57
   3   2  -1  116.61   10.58
   3  -2  -1  104.27    9.58
   3  -2   0  467.20   17.54
  -3   2   0  432.37   16.99
  -3   2   0  423.87   18.55
   3   2   0  433.85   16.65
  -3  -2   0  439.90   19.82
   3   2   0  432.61   19.22
  -3   2   0  414.95   16.54
   3  -2   0  422.22   19.12
  -3   2  -1  531.06   22.62
   3  -2   1  503.39   22.81
   3   2   1  528.67   21.44
  -3   2  -1  525.79   22.69
   3   2   1  527.08   21.30
   3  -2   1  500.22   17.06
  -3   2  -1  493.80   16.29
  -3  -2  -1  543.53   22.21
  -3   2  -1  543.51   18.33
   3  -2   2 2104.04   50.62
   3  -2   2 2071.32   33.08
  -3   2  -2 2134.83   50.75
   3   2   2 1999.06   46.85
  -3  -2  -2 2119.53   49.48
   3   2   2 2089.10   43.36
  -3   2  -2 2014.80   48.65
   3  -2   3    5.23    2.65
   3  -2   3   -3.54    4.57
   3   2   3    7.78    4.50
  -3  -2  -3    1.63    0.98
   3   2   3   -0.11    4.99
   3  -2   4  263.15   21.65
   3   2   4  262.55   17.40
   3  -2   4  273.73   12.50
   3   2   4  250.86   20.84
   3  -2   5   20.97    8.11
   3   2   5   24.30    8.39
   3   2   5   19.11    5.76
   3  -2   5   25.01    4.67
   3  -2   6  256.18   24.96
   3   2   6  300.54   26.60
   3   2   6  295.85   20.72
   3  -2   6  315.44   14.68
   3  -2   7    5.25    8.45
   3   2   7   29.44   11.20
   3  -2   8   81.90   17.56
   3   2   8   54.53   15.30
  -3  -3  11  283.31   29.30
  -3   3  11  268.28   27.15
  -3   3  10   -5.93    6.59
  -3  -3  10    2.28    5.54
  -3  -3  10    7.07    8.65
  -3   3  10    2.84    5.32
  -3   3  10    0.10    6.76
  -3  -3  10   -3.86    6.33
  -3   3   9   51.87   10.47
  -3  -3   9   50.63   10.93
  -3  -3   9   67.75   11.71
  -3   3   9   55.59   11.63
  -3  -3   9   71.23   13.65
  -3   3   9   57.58   11.64
  -3  -3   8   25.83    8.70
  -3  -3   8   35.09    7.89
  -3   3   8   33.17    9.03
  -3  -3   8   33.66    9.91
  -3   3   8   27.37    7.60
  -3   3   8   33.86    8.58
   3   3  -8   39.18    8.22
   3  -3  -7  506.48   27.97
  -3  -3   7  599.20   32.17
  -3  -3   7  587.00   25.66
  -3   3   7  553.34   28.03
   3   3  -7  614.52   26.73
  -3   3   7  600.61   26.67
  -3   3   7  562.00   30.01
   3  -3  -6  110.98   12.02
  -3  -3   6  151.05   15.88
  -3   3   6  141.79   11.65
  -3   3   6  120.27   12.46
   3   3  -6  118.34   10.53
  -3  -3   6  121.09   10.64
   3  -3  -6  126.59   13.71
  -3   3   6  110.33   13.93
   3   3  -5  802.66   35.48
   3  -3  -5  847.73   28.19
  -3   3   5  873.31   33.26
  -3   3   5  864.44   33.53
  -3  -3   5  836.56   33.47
  -3   3   5  855.90   24.92
   3   3  -5  894.56   23.44
  -3  -3   5  867.32   33.55
  -3   3   5  821.54   28.89
   3  -3  -5  845.19   32.01
  -3   3   4    4.68    5.19
  -3  -3   4    6.38    2.36
   3  -3  -4   11.49    3.71
  -3   3   4   10.90    5.73
   3   3  -4   12.25    5.19
   3   3  -4    9.26    5.01
  -3  -3   4    6.41    3.39
  -3  -3   4    5.43    4.84
  -3   3   4    7.09    4.15
  -3   3   4    4.22    2.67
  -3   3   4    8.43    4.73
   3   3  -4    4.19    1.94
   3  -3  -4   11.77    4.64
  -3  -3   3  447.36   22.80
  -3   3   3  491.47   15.58
  -3   3   3  476.34   22.61
  -3   3   3  459.26   21.77
   3   3  -3  451.44   22.01
  -3  -3   3  459.83   22.11
  -3   3   3  424.20   19.15
   3  -3  -3  425.02   19.76
  -3   3   3  419.48   20.22
   3   3  -3  447.13   22.52
  -3  -3   2  131.41   12.37
  -3   3   2  135.76   11.64
  -3   3   2  123.42   10.73
  -3  -3   2  127.01   11.40
  -3  -3   2  118.06    4.69
  -3   3   2  117.50   10.63
  -3  -3   2  113.93    5.18
   3   3  -2  127.20   11.86
   3  -3  -2  108.42   10.49
  -3   3   2  112.87    7.83
  -3   3   2  113.99   10.17
  -3   3   1 5504.96   66.41
  -3   3   1 5351.13   64.78
   3   3  -1 5394.61   44.96
  -3   3   1 5388.18   62.95
   3   3  -1 5389.93   70.82
  -3  -3   1 5468.08   71.63
  -3  -3   1 5248.80   46.50
   3  -3  -1 5422.82   69.00
   3  -3   0  223.12   14.74
  -3   3   0  230.51   14.43
   3  -3   0  235.54   12.37
   3   3   0  240.09   12.27
   3   3   0  215.94   14.33
  -3  -3   0  232.26   15.14
  -3   3   0  237.50   12.40
  -3  -3   0  255.97   13.06
  -3   3   0  222.09   12.64
   3  -3   1   72.82    6.54
  -3   3  -1   62.78    8.27
   3   3   1   63.90    7.96
   3   3   1   63.85    8.30
  -3  -3  -1   74.39    8.75
  -3   3  -1   75.75    9.25
  -3   3  -1   54.32    6.35
  -3   3  -1   62.98    6.21
   3  -3   1   60.67    8.84
  -3  -3  -2    7.23    3.82
   3  -3   2    9.12    5.17
   3   3   2   11.42    5.01
  -3   3  -2   12.56    5.02
   3  -3   2    9.90    2.91
   3   3   2    8.72    4.93
  -3   3  -2    9.83    4.30
   3  -3   3 1426.27   46.05
   3  -3   3 1452.21   24.53
   3   3   3 1416.34   39.96
   3   3   3 1375.69   43.07
   3  -3   4  783.23   37.13
   3   3   4  710.26   34.35
   3   3   4  738.45   30.77
   3  -3   4  792.60   17.85
   3  -3   5   22.04    7.94
   3  -3   5   23.48    3.56
   3   3   5   27.27    7.22
   3   3   5   26.67    8.41
   3  -3   6   78.20   15.43
   3   3   6   57.59   13.25
   3  -3   7  439.11   35.19
   3   3   7  423.55   33.82
   3  -3   8   37.82   12.99
   3   3   8   13.06    8.74
  -3  -4  11   44.07   13.42
  -3  -4  10  742.27   39.04
  -3  -4  10  769.97   45.24
  -3  -4  10  820.28   40.50
  -3   4  10  704.15   40.93
  -3   4  10  754.11   39.52
  -3  -4   9  552.71   36.00
  -3   4   9  528.84   29.96
  -3  -4   9  479.35   30.41
  -3   4   9  504.11   32.20
  -3  -4   9  544.23   30.37
  -3   4   9  429.07   29.13
  -3  -4   8  142.13   18.01
  -3  -4   8  158.78   15.25
  -3   4   8  175.04   16.01
  -3   4   8  150.90   16.85
   3   4  -8  142.07   14.46
  -3   4   8  153.98   17.31
  -3  -4   7   89.90   10.48
   3  -4  -7   77.50   11.27
  -3   4   7   87.12   13.03
  -3  -4   7   91.32   14.17
  -3   4   7   77.13    9.79
  -3   4   7   92.26   12.49
   3   4  -7   79.02    9.75
  -3  -4   6 1969.95   56.27
  -3   4   6 2004.78   41.35
  -3   4   6 1935.28   49.67
  -3  -4   6 1942.84   39.69
   3   4  -6 1995.57   40.20
  -3   4   6 2082.96   57.69
   3  -4  -6 2004.12   54.97
  -3   4   6 1886.10   52.30
   3   4  -5 1646.92   52.20
   3  -4  -5 1591.70   36.23
  -3  -4   5 1575.56   47.77
  -3   4   5 1576.21   31.42
  -3  -4   5 1696.57   47.16
  -3  -4   5 1639.45   29.87
  -3   4   5 1521.94   41.15
   3   4  -5 1568.03   28.85
   3  -4  -5 1677.22   47.06
  -3   4   5 1720.93   48.53
  -3   4   5 1614.26   46.27
  -3   4   4 1754.04   45.79
   3   4  -4 1705.20   49.20
  -3  -4   4 1702.99   47.09
  -3   4   4 1763.31   28.06
   3   4  -4 1747.13   45.02
  -3  -4   4 1772.42   22.23
  -3  -4   4 1838.70   46.36
  -3   4   4 1760.22   41.98
  -3   4   4 1767.12   46.04
   3  -4  -4 1755.59   30.29
  -3  -4   3  775.61   31.04
  -3   4   3  815.79   17.32
  -3   4   3  804.44   29.14
   3   4  -3  763.39   30.57
   3   4  -3  826.20   30.14
   3  -4  -3  804.57   29.74
  -3   4   3  759.42   27.25
   3  -4  -3  780.78   28.02
  -3   4   3  746.55   28.37
  -3  -4   3  803.30   29.52
   3  -4  -3  787.66   28.71
  -3   4   3  808.14   29.60
  -3  -4   2  984.53   33.51
   3   4  -2  980.83   31.92
  -3   4   2  999.90   29.71
   3  -4  -2  994.90   31.06
  -3   4   2  970.60   30.84
   3  -4  -2  958.40   30.97
  -3  -4   2 1002.84   32.21
  -3   4   2 1016.02   31.36
  -3   4   2 1007.46   30.94
  -3   4   1  507.13   21.44
   3   4  -1  537.64   13.71
  -3   4   1  541.67   20.21
   3   4  -1  538.95   23.35
   3  -4  -1  520.22   21.16
  -3  -4   1  543.38   14.75
  -3   4   1  516.31   22.60
  -3   4   1  559.07   21.91
  -3  -4   1  553.16   23.80
   3  -4  -1  522.74   23.05
   3  -4   0  820.76   29.06
  -3   4   0  870.04   28.85
  -3   4   0  786.23   22.08
  -3  -4   0  829.83   23.34
  -3   4   0  823.32   24.33
   3   4   0  773.16   21.60
   3   4   0  835.26   28.74
  -3  -4   0  908.99   30.77
   3  -4   0  822.97   24.74
  -3   4   0  823.02   24.68
  -3   4  -1   45.74    7.47
  -3   4  -1   55.61    5.69
   3  -4   1   51.21    6.14
   3   4   1   39.31    6.43
   3   4   1   52.95    8.10
  -3   4  -1   51.31    7.50
  -3  -4  -1   44.05    6.79
   3  -4   1   46.21    8.01
   3   4   2  768.22   29.58
   3  -4   2  801.53   32.74
   3  -4   2  817.81   17.44
   3   4   2  766.61   29.02
  -3   4  -2  800.90   31.98
   3  -4   2  730.87   19.31
  -3  -4  -2  837.95   31.43
  -3   4  -2  816.87   31.47
   3  -4   3   69.30   11.42
   3  -4   3   59.51    4.24
   3   4   3   53.61    9.65
   3   4   3   51.85    9.16
   3  -4   4 1179.45   46.14
   3  -4   4 1133.78   15.01
   3   4   4 1129.81   43.28
   3   4   4 1116.41   39.39
   3  -4   5  380.38   28.34
   3   4   5  359.53   26.90
   3  -4   6  246.23   24.88
   3   4   6  209.06   22.38
   3  -4   7    6.64    7.11
   3   4   7   -2.45    6.25
   3  -4   8  583.22   43.08
   3   4   8  544.50   40.94
  -3  -5  11   -3.47    6.82
  -3   5  11    6.60    6.21
  -3  -5  10   61.28   12.46
  -3  -5  10   66.90   12.16
  -3  -5  10   57.06   14.58
  -3   5  10   58.58   13.87
  -3   5  10   69.12   12.78
  -3  -5   9    8.17    6.08
  -3  -5   9    9.14    7.37
  -3   5   9   22.33    8.31
  -3  -5   9    6.70    5.71
  -3   5   9   13.83    7.98
  -3  -5   8 1443.45   55.62
  -3  -5   8 1431.44   44.00
  -3   5   8 1508.88   44.53
  -3   5   8 1335.70   49.29
   3   5  -8 1558.94   45.75
  -3   5   8 1407.16   50.43
   3  -5  -7  329.19   21.18
  -3  -5   7  352.98   26.83
  -3  -5   7  379.41   20.05
  -3   5   7  345.16   19.17
  -3   5   7  321.42   23.05
   3   5  -7  384.01   20.25
  -3   5   7  325.33   23.78
  -3   5   6   89.26    8.93
   3  -5  -6   79.60    9.52
  -3   5   6   89.63   12.70
  -3  -5   6   57.68   11.21
   3   5  -6   81.16    8.19
  -3   5   6   83.21   11.25
  -3  -5   6   79.86    8.33
  -3  -5   5    4.23    2.31
   3   5  -5    1.71    4.07
  -3   5   5   -2.65    5.76
  -3  -5   5    2.42    4.19
  -3  -5   5    9.14    6.53
  -3   5   5    3.62    2.94
   3  -5  -5    4.99    2.62
  -3   5   5    8.40    6.09
   3   5  -5    5.02    2.30
   3  -5  -5    7.37    4.64
  -3   5   5    8.54    5.65
   3   5  -4 2314.27   59.39
  -3  -5   4 2312.46   57.41
  -3  -5   4 2337.69   22.95
  -3   5   4 2354.88   28.08
  -3  -5   4 2324.94   52.92
   3  -5  -4 2404.78   54.85
  -3   5   4 2372.67   51.69
   3  -5  -4 2261.00   54.22
  -3   5   4 2431.32   56.89
  -3   5   4 2491.61   55.47
   3   5  -4 2367.47   53.35
   3  -5  -4 2456.87   30.86
  -3  -5   3  481.04   25.57
  -3   5   3  434.33    9.99
   3   5  -3  508.32   24.23
  -3  -5   3  501.38   23.88
   3  -5  -3  478.88   23.49
  -3   5   3  503.41   23.49
   3  -5  -3  446.29   22.99
   3  -5  -3  491.64   23.79
  -3   5   3  497.07   23.80
  -3   5   3  479.84   24.14
   3   5  -3  476.81   25.21
  -3  -5   2  106.29   12.17
   3   5  -2  116.27   11.78
  -3  -5   2  114.44   11.41
   3  -5  -2  119.52   11.50
  -3   5   2   97.63   11.10
  -3   5   2  111.45   11.51
   3  -5  -2  107.63   11.99
  -3   5   2  115.20   11.49
  -3   5   1 1033.84   32.13
   3   5  -1  998.25   18.61
  -3  -5   1 1072.46   34.22
   3  -5  -1 1063.34   30.96
  -3   5   1  991.06   22.11
   3   5  -1  982.17   32.27
  -3   5   1 1030.39   33.41
  -3  -5   1 1007.39   20.19
  -3   5   1 1070.86   30.95
   3  -5  -1 1089.20   35.02
  -3   5   1  976.16   27.28
   3  -5   0 3806.37   64.96
  -3   5   0 3610.11   61.57
   3  -5   0 3528.97   53.36
  -3  -5   0 3663.04   49.27
   3   5   0 3713.22   63.10
  -3   5   0 3652.11   51.28
   3   5   0 3387.84   45.15
  -3   5   0 3703.89   54.69
  -3   5   0 3505.39   46.48
  -3   5  -1   71.37    9.75
   3  -5   1   90.91    8.28
  -3   5  -1   92.13    6.81
   3   5   1  111.46   12.03
   3   5   1   83.10    8.90
  -3  -5  -1   92.68    9.73
   3  -5   1   79.65   10.57
  -3   5  -1   93.05    9.99
   3  -5   2  444.97   24.97
   3  -5   2  422.27   15.87
  -3   5  -2  468.20   24.09
  -3   5  -2  466.11   25.06
   3   5   2  456.61   24.16
   3   5   2  444.68   22.39
  -3  -5  -2  466.98   23.75
   3  -5   3  295.65   22.14
   3  -5   3  291.00   11.50
   3   5   3  253.66   19.03
   3   5   3  269.20   19.56
   3  -5   4 1341.21   49.72
   3   5   4 1344.23   47.29
  -3  -5  -4 1240.78   22.29
   3  -5   5  370.50   28.48
   3   5   5  360.74   27.09
   3  -5   6  305.32   27.84
   3   5   6  294.30   26.57
   3  -5   7   37.80   11.77
   3   5   7   23.02    9.43
   3  -5   8   47.95   14.94
   3   5   8   36.16   12.62
  -3  -6  11   23.61   11.72
  -3   6  11   39.35   12.01
  -3  -6  10   -1.31    7.89
  -3   6  10    0.84    6.20
  -3   6  10    3.00    5.63
  -3  -6  10  -11.87    7.08
  -3  -6   9   99.82   13.30
  -3  -6   9   71.64   14.54
  -3   6   9   82.20   14.54
  -3   6   9   71.26   13.38
  -3  -6   8    2.05    3.99
  -3  -6   8    1.95    6.03
  -3   6   8    4.12    5.39
  -3   6   8   -3.49    6.95
   3  -6  -7  445.13   23.61
  -3  -6   7  533.69   33.15
  -3  -6   7  520.97   23.36
  -3   6   7  523.52   29.85
   3   6  -7  475.63   21.94
  -3   6   7  478.73   28.81
  -3   6   7  472.50   21.70
   3  -6  -6  117.69   10.69
  -3  -6   6  165.06   17.89
  -3  -6   6  153.44   10.97
  -3   6   6  152.17   10.59
  -3   6   6  134.08   14.79
   3   6  -6  148.91   10.55
  -3   6   6  153.20   16.24
  -3  -6   5   12.51    3.14
  -3   6   5   11.18    6.03
   3   6  -5   11.99    5.40
  -3  -6   5   14.27    7.55
  -3   6   5   12.29    5.91
  -3   6   5   11.38    2.87
   3   6  -5    8.04    2.53
  -3   6   5   15.05    6.14
   3  -6  -5   13.80    3.32
   3  -6  -5   11.49    5.75
  -3   6   4   15.09    6.25
   3   6  -4   24.74    7.89
   3   6  -4    9.44    4.97
  -3  -6   4   20.21    7.74
  -3   6   4   15.36    6.11
   3  -6  -4   13.04    5.99
  -3   6   4   13.78    1.90
  -3  -6   4   11.06    5.17
  -3  -6   4   15.00    2.01
  -3   6   4   15.72    5.92
   3  -6  -4   18.01    6.56
  -3  -6   3 4551.94   80.84
   3   6  -3 4817.68   75.50
  -3  -6   3 4910.74   76.54
  -3   6   3 4634.41   74.60
   3  -6  -3 4644.62   76.99
  -3   6   3 4918.20   75.64
   3  -6  -3 4454.76   74.39
  -3   6   3 4726.94   78.89
   3  -6  -3 4895.14   75.90
   3   6  -3 4584.23   80.45
  -3  -6   2  354.53   21.97
   3  -6  -2  385.60   20.58
  -3   6   2  394.78    9.51
   3   6  -2  372.76   20.79
  -3  -6   2  399.07   21.76
  -3   6   2  347.83   20.77
  -3   6   2  410.26   21.34
   3  -6  -2  351.71   21.29
  -3   6   2  352.13   20.62
   3   6  -1  547.26   14.12
  -3   6   1  589.73   25.81
   3  -6  -1  532.97   22.88
  -3   6   1  562.50   21.21
  -3  -6   1  616.60   27.03
  -3   6   1  564.19   16.24
   3   6  -1  579.80   25.84
  -3   6   1  554.49   23.36
  -3   6   1  579.75   26.34
  -3  -6   1  552.85   15.73
   3  -6  -1  614.22   27.52
  -3  -6   1  578.57   27.26
  -3   6   0    0.71    3.70
   3   6   0    3.01    4.70
  -3   6   0    3.18    2.43
  -3   6   0    1.24    2.81
   3  -6   0    7.63    4.88
  -3  -6   0    4.67    3.23
   3  -6   0    9.79    4.13
   3  -6   1 2732.47   59.67
   3  -6   1 2654.19   45.63
  -3   6  -1 2721.72   58.26
  -3   6  -1 2823.62   52.23
  -3   6  -1 2613.68   35.09
   3   6   1 2778.89   58.92
  -3  -6  -1 2657.53   50.34
   3  -6   2 2715.51   43.23
   3  -6   2 2843.45   63.99
  -3   6  -2 3022.33   61.06
   3   6   2 2676.80   60.17
  -3  -6  -2 2889.34   59.70
   3  -6   3  401.92   15.22
   3  -6   3  435.00   27.40
   3   6   3  402.10   24.93
   3  -6   4  116.60   15.68
   3  -6   4  113.73    6.76
   3   6   4  122.02   15.52
   3  -6   5  382.97   29.07
   3   6   5  386.42   28.39
   3   6   6   67.57   13.40
   3  -6   6   63.29   14.20
   3  -6   7    9.70    8.09
   3   6   7   34.30   10.88
   3  -6   8   37.51   12.50
   3   6   8   11.39    9.56
  -3   7  11  304.42   30.50
  -3  -7  11  357.50   35.09
  -3  -7  10   39.89   10.35
  -3   7  10   52.58   12.38
  -3  -7  10   53.17   14.43
  -3   7  10   37.19   11.67
  -3  -7   9   74.88   11.79
  -3  -7   9   55.35   13.39
  -3   7   9   67.47   12.78
  -3   7   9   38.39   10.91
  -3  -7   8  588.17   27.83
  -3  -7   8  627.29   38.85
  -3   7   8  517.54   32.63
  -3   7   8  593.96   34.12
   3  -7  -7  584.19   25.82
  -3  -7   7  646.55   37.30
  -3  -7   7  690.89   26.71
  -3   7   7  648.62   34.05
   3   7  -7  677.91   25.68
  -3   7   7  581.51   32.39
  -3  -7   6    0.15    2.99
   3  -7  -6    6.93    3.59
  -3  -7   6    4.86    6.82
   3   7  -6    1.69    2.56
  -3   7   6   -1.25    5.08
  -3   7   6    7.30    7.48
   3   7  -5  374.69   22.79
   3  -7  -5  371.27   13.03
  -3  -7   5  399.27   13.86
  -3  -7   5  330.61   24.83
   3   7  -5  380.05   12.40
  -3   7   5  374.43   23.76
  -3   7   5  382.74   24.18
  -3  -7   4  570.94   30.85
   3   7  -4  634.03   28.82
  -3  -7   4  624.46   28.64
  -3   7   4  601.13   28.97
   3  -7  -4  687.46   32.70
  -3   7   4  615.75   29.04
  -3   7   4  635.36   31.66
  -3  -7   4  540.82   11.20
   3   7  -3   10.69    5.60
  -3   7   3   20.82    7.07
   3   7  -3   22.21    7.10
   3  -7  -3   18.57    6.42
  -3  -7   3   26.53    8.21
   3  -7  -3   25.85    7.92
  -3  -7   3   25.20    6.71
  -3   7   3   19.97    6.94
  -3   7   3   11.19    6.24
   3  -7  -3   20.23    6.85
  -3  -7   2  297.65   21.23
   3  -7  -2  267.52   17.95
  -3   7   2  236.33    6.36
   3   7  -2  270.54   18.45
  -3  -7   2  276.77   18.72
  -3   7   2  292.72   18.83
  -3   7   2  276.64   19.46
  -3  -7   2  247.98    8.01
   3  -7  -2  259.40   18.94
  -3   7   2  264.15   18.79
  -3   7   1 1761.87   46.63
   3  -7  -1 1813.72   43.63
  -3   7   1 1846.48   29.18
   3   7  -1 1870.90   47.69
  -3  -7   1 1834.86   48.15
   3   7  -1 1761.01   29.36
  -3   7   1 1864.73   44.20
  -3  -7   1 1728.73   29.42
  -3   7   1 1930.79   50.23
   3  -7  -1 1841.52   49.59
  -3  -7   1 1759.69   48.91
   3   7   0   63.59   10.04
  -3   7   0   55.22    6.33
   3  -7   0   56.05    7.86
   3   7   0   30.97    5.13
   3  -7   0   51.14    9.41
  -3  -7   0   49.30    6.47
  -3   7   0   51.71    6.41
  -3   7   0   50.72    8.40
   3  -7   1  634.17   29.90
  -3   7  -1  649.73   29.63
  -3   7  -1  622.77   24.93
  -3   7  -1  620.35   17.19
   3   7   1  589.47   28.53
   3   7   1  643.42   25.44
  -3  -7  -1  633.36   25.22
   3  -7   1  621.70   23.55
   3  -7   2  748.59   33.98
  -3   7  -2  704.46   29.88
   3   7   2  678.00   31.99
   3   7   2  705.79   29.79
  -3  -7  -2  759.64   31.27
   3  -7   2  700.86   23.70
   3  -7   3 1102.61   43.72
   3  -7   3 1089.31   41.48
   3   7   3 1095.07   42.34
   3   7   3 1104.17   41.11
   3  -7   3 1087.38   27.42
   3  -7   4   47.82   11.01
   3  -7   4   43.40    5.25
   3  -7   4   49.31   11.10
   3  -7   5  169.74   20.22
   3   7   5  159.43   18.91
  -3  -7  -5  156.91    8.95
   3  -7   6  453.80   34.30
   3   7   6  450.29   33.43
   3  -7   7  157.89   22.20
   3   7   7  113.77   18.70
   3  -7   8   26.67   11.09
   3   7   8    4.64    6.54
  -3   8  11   37.27   11.65
  -3  -8  10  725.52   47.94
  -3   8  10  710.18   44.16
  -3  -8   9   -2.12    4.56
  -3  -8   9   -0.57    7.01
  -3   8   9    4.12    6.70
  -3   8   9   -1.57    5.52
  -3  -8   8   36.85    7.80
  -3   8   8   37.49   10.24
  -3  -8   8   33.59   11.10
  -3   8   8   47.23   10.98
  -3  -8   7   37.64    6.79
   3  -8  -7   22.13    5.30
  -3  -8   7   24.07    8.97
   3   8  -7   37.17    6.71
  -3   8   7   27.70    9.23
  -3   8   7   25.82    8.84
   3  -8  -6 2173.99   39.15
  -3  -8   6 2355.21   41.68
  -3  -8   6 2338.03   68.95
   3   8  -6 2287.20   58.44
   3   8  -6 2365.13   39.49
  -3   8   6 2364.14   63.91
  -3   8   6 2404.63   63.85
   3  -8  -5    0.28    1.03
  -3  -8   5   -0.12    6.00
   3   8  -5    0.19    1.53
  -3   8   5    2.66    5.49
  -3   8   5    7.27    6.62
  -3  -8   5    1.66    2.23
   3   8  -5   -2.31    4.72
   3   8  -5   -0.01    2.05
  -3  -8   4   98.64   12.25
   3   8  -4   95.98   11.95
  -3  -8   4  100.58   14.00
  -3   8   4   96.26   13.58
  -3   8   4   96.86   13.55
  -3   8   4   86.19   12.34
  -3  -8   4   84.09    5.09
   3  -8  -4   94.64   13.33
   3  -8  -3   30.49    7.87
   3   8  -3   36.48    7.78
  -3   8   3   21.26    7.13
  -3   8   3   31.83    7.83
  -3  -8   3   34.43    8.73
  -3   8   3   19.03    6.95
   3  -8  -3   25.07    7.23
  -3  -8   3   30.16    7.65
  -3   8   2   11.95    6.20
   3   8  -2    6.17    5.10
  -3  -8   2   10.49    4.74
   3  -8  -2    7.62    5.63
   3   8  -2    6.01    1.93
  -3   8   2    3.54    4.46
   3  -8  -2   13.02    5.71
  -3  -8   2    3.06    5.72
  -3   8   2   10.49    6.56
  -3  -8   2    8.01    2.09
  -3   8   1   48.39    5.14
  -3  -8   1   52.08    9.76
   3   8  -1   50.23    5.53
   3  -8  -1   58.00    8.82
  -3  -8   1   51.06    5.80
   3  -8  -1   59.49   10.64
   3   8  -1   50.14    5.50
  -3   8   1   46.37    8.49
  -3   8   1   56.45   10.17
   3   8  -1   49.28    9.01
  -3   8   0   44.66    6.09
   3  -8   0   62.17    8.84
   3   8   0   40.04    8.62
  -3   8   0   50.28    6.59
   3  -8   0   51.66    9.55
  -3  -8   0   47.21    6.54
   3   8   0   48.88    6.63
  -3   8   0   49.17    8.72
  -3   8   0   59.55   10.29
   3  -8   1  176.27   16.82
  -3   8  -1  170.51   13.34
  -3   8  -1  147.83    8.83
  -3  -8  -1  168.67   13.43
   3  -8   1  155.55   13.16
   3   8   1  164.31   16.40
   3   8   1  148.87   13.00
   3  -8   1  159.68   12.84
   3  -8   2   52.86    7.53
   3   8   2   51.67   10.28
  -3   8  -2   61.41    9.30
   3   8   2   73.80   10.36
   3  -8   2   50.56    9.48
  -3  -8  -2   65.28   10.14
   3  -8   2   59.08   10.82
   3   8   3  105.42   14.67
   3   8   3  108.02   13.92
   3  -8   3  110.32   14.42
   3  -8   3  113.10    9.95
   3  -8   3  109.39   14.69
   3  -8   4  458.38   30.14
   3  -8   4  466.77   31.20
   3   8   4  488.35   30.54
   3  -8   4  472.76   18.22
   3  -8   5  218.66   23.26
   3  -8   5  227.99   23.67
   3   8   6  167.29   21.09
   3  -8   6  187.64   22.77
   3  -8   7   -8.15    8.17
   3   8   7   14.01    8.27
   3  -8   8  315.14   32.93
   3   8   8  264.14   29.50
  -3   9  11  245.67   28.59
  -3  -9  10   19.93   10.63
  -3   9  10   -5.93    6.86
  -3  -9   9   21.80    9.13
  -3   9   9   18.95    9.48
  -3  -9   8  913.00   34.40
  -3  -9   8  854.86   47.66
  -3   9   8  867.77   44.44
  -3  -9   7   27.15    9.18
  -3   9   7   48.37   11.34
   3   9  -7   31.09    5.65
  -3   9   7   41.09    9.97
  -3  -9   7   37.25    6.78
  -3  -9   6  189.49   12.25
   3  -9  -6  193.60   10.77
  -3  -9   6  185.82   20.91
   3   9  -6  178.24   17.16
   3   9  -6  218.18   12.24
  -3   9   6  194.28   19.71
  -3   9   6  181.78   18.88
  -3   9   5 1273.18   46.58
  -3  -9   5 1314.95   51.40
   3   9  -5 1438.42   24.70
  -3   9   5 1390.59   48.13
   3   9  -5 1318.66   25.19
   3   9  -5 1396.85   45.58
  -3  -9   5 1431.42   28.14
  -3  -9   4  145.50   17.30
   3   9  -4  168.84   15.98
  -3   9   4  181.68   17.52
  -3   9   4  177.82   17.37
   3   9  -4  144.48    6.41
  -3  -9   4  157.76    7.69
  -3  -9   3  203.82   19.62
   3   9  -3  232.06   18.07
   3   9  -3  231.60    7.27
  -3   9   3  231.86   19.68
   3  -9  -3  238.75   20.17
   3  -9  -3  241.59   20.05
  -3  -9   2  244.07   20.63
   3   9  -2  262.33   19.11
  -3  -9   2  254.14   19.37
   3   9  -2  231.19    9.66
  -3   9   2  235.46   19.63
  -3  -9   2  229.33   10.34
   3  -9  -2  235.05   19.15
   3  -9  -2  227.78   19.27
  -3   9   2  231.77   19.32
   3   9  -2  230.62    9.34
   3  -9  -2  207.69   16.94
  -3  -9   1 1040.88   40.24
  -3   9   1  978.30   38.09
  -3   9   1 1092.41   23.37
   3   9  -1 1106.32   26.05
   3   9  -1 1096.24   39.35
  -3  -9   1 1058.52   26.31
  -3   9   1 1003.32   39.44
   3   9  -1 1040.22   25.43
   3  -9  -1 1079.17   41.20
   3  -9  -1 1075.29   36.50
  -3   9   0  153.21   11.09
   3   9   0  169.60   16.51
  -3   9   0  188.38   17.48
   3   9   0  143.19   11.51
  -3  -9   0  155.64   11.85
   3  -9   0  165.67   14.19
   3  -9   0  147.26   16.10
   3   9   1 1416.93   47.67
  -3   9  -1 1433.80   39.17
  -3   9  -1 1407.21   27.40
   3  -9   1 1396.74   38.60
   3   9   1 1426.87   39.63
  -3  -9  -1 1544.11   41.18
   3  -9   1 1470.82   40.38
   3  -9   1 1458.23   48.59
   3  -9   2   19.92    5.37
   3   9   2    6.62    7.23
  -3   9  -2   17.20    5.44
   3  -9   2   12.36    5.95
   3   9   2   13.61    6.48
  -3  -9  -2   17.47    5.74
   3  -9   2    7.40    6.00
   3  -9   3 1202.70   47.74
   3  -9   3 1098.40   42.75
   3  -9   3 1164.53   33.35
   3   9   3 1184.05   44.02
   3  -9   4   71.94    8.23
   3   9   4   95.40   14.70
   3  -9   4   94.40   14.41
   3  -9   4   77.29   13.88
   3  -9   5   11.97    8.91
   3  -9   5   14.58    8.30
   3   9   6  151.05   20.10
   3  -9   6  127.21   20.26
   3  -9   6  156.19   21.79
   3  -9   7  376.43   34.17
   3   9   7  379.05   33.37
  -3 -10  10   51.09   14.59
  -3  10  10   34.61   10.87
  -3 -10   9   80.92   17.29
  -3  10   9   61.04   14.24
  -3 -10   8   14.67    9.94
  -3  10   8   24.67   10.27
  -3 -10   8    7.61    4.69
  -3 -10   7  192.89   14.23
  -3 -10   7  204.75   23.90
  -3  10   7  233.32   22.70
  -3 -10   6   86.76    8.78
   3 -10  -6   79.24    5.95
   3  10  -6   98.45   13.01
   3  10  -6   97.67    8.52
  -3 -10   6   98.32   16.37
  -3  10   6   76.50   13.47
   3  10  -5    7.08    6.39
  -3 -10   5    2.28    6.82
  -3 -10   5    2.79    2.75
   3  10  -5    2.96    2.14
  -3  10   5    3.68    6.18
   3  10  -5    2.25    2.25
  -3 -10   4  372.98   27.57
  -3  10   4  332.62   25.13
   3  10  -4  333.39   11.45
  -3 -10   4  357.99   12.76
  -3 -10   3 2762.89   71.24
   3  10  -3 2683.53   62.15
   3  10  -3 2619.80   30.99
  -3  10   3 2616.57   66.30
   3 -10  -3 2610.91   67.35
  -3 -10   2  631.08   33.42
   3  10  -2  660.41   30.96
   3  10  -2  660.86   18.11
  -3  10   2  658.20   33.27
  -3 -10   2  656.76   19.25
   3 -10  -2  614.61   32.55
   3  10  -2  603.40   17.09
  -3 -10   1 1148.81   43.64
   3  10  -1 1243.86   43.12
  -3  10   1 1248.15   26.03
   3  10  -1 1214.76   29.19
  -3 -10   1 1160.42   29.62
  -3  10   1 1329.75   47.24
   3  10  -1 1232.12   29.68
   3 -10  -1 1234.88   40.89
   3 -10  -1 1210.56   45.41
   3 -10   0   45.17    7.96
   3 -10   0   41.28    9.69
   3  10   0   34.35    9.32
  -3  10   0   33.60    5.80
   3 -10   0   28.72    5.59
   3  10   0   35.74    6.50
  -3 -10   0   35.40    6.18
  -3  10   0   38.05    9.14
  -3  10  -1 1947.23   46.20
  -3  10  -1 1883.96   33.16
   3  10   1 1812.07   55.71
   3  10   1 1950.99   47.85
  -3 -10  -1 1920.72   47.57
   3 -10   1 1907.10   48.17
   3 -10   1 1912.15   46.03
   3 -10   1 1946.82   58.18
   3 -10   2  440.98   28.59
   3 -10   2  403.53   24.23
   3  10   2  365.54   26.41
   3  10   2  407.40   24.49
   3 -10   2  425.54   22.46
   3 -10   3  292.86   24.37
   3 -10   3  252.97   16.86
   3 -10   3  272.33   22.14
   3 -10   4  162.78   19.24
   3 -10   4  158.24   18.87
   3  10   4  155.83   18.37
   3 -10   4  165.62   13.10
   3 -10   5  653.89   40.82
   3  10   5  634.91   38.62
   3 -10   5  638.96   39.52
   3 -10   6   -0.84    7.45
   3 -10   6   19.99    9.65
   3  10   7   18.28    9.23
   3 -10   7    6.19   10.19
  -3 -11  10   67.79   16.28
  -3  11  10   35.98   11.39
  -3 -11   9   96.10   19.36
  -3  11   9  110.61   18.45
  -3 -11   8 1224.30   59.78
  -3  11   8 1215.85   54.93
  -3 -11   7   12.65    8.93
  -3  11   7   17.96    7.48
  -3 -11   7    6.73    4.05
   3  11  -6  108.88    9.05
  -3 -11   6   95.63   16.00
   3  11  -6   91.47    8.82
  -3  11   6   89.62   14.76
   3  11  -6  104.61   13.94
  -3 -11   6  108.90    9.88
   3  11  -5    8.48    5.37
  -3 -11   5   23.09    9.29
  -3 -11   5   17.34    4.00
   3  11  -5    8.69    2.64
  -3  11   5   11.92    7.23
   3  11  -5    6.21    3.43
  -3 -11   4 1954.21   63.57
   3  11  -4 1975.14   55.71
  -3  11   4 1979.94   61.25
   3  11  -4 1977.22   31.47
   3  11  -4 1952.61   29.00
  -3 -11   4 1951.04   32.70
  -3 -11   3   44.72   10.89
   3  11  -3   51.78    4.88
   3  11  -3   56.91   10.55
   3 -11  -3   32.18    9.07
   3  11  -3   47.78    5.34
  -3  11   3   65.63   12.05
   3  11  -2   16.47    7.54
  -3 -11   2   28.54    9.65
   3 -11  -2   22.95    8.52
   3  11  -2   26.18    4.51
   3  11  -2   12.50    3.95
  -3  11   2   20.21    7.10
  -3 -11   2   22.50    4.51
  -3 -11   1 1032.70   42.72
  -3  11   1  966.84   23.98
   3  11  -1  968.31   39.59
   3  11  -1 1059.85   29.17
  -3 -11   1 1033.52   30.07
  -3  11   1 1052.14   43.41
   3  11  -1  965.38   28.08
   3 -11  -1 1033.67   43.27
  -3  11   0  276.00   15.60
   3 -11   0  251.16   15.00
   3  11   0  248.68   21.20
  -3  11   0  284.37   23.05
   3  11   0  273.61   17.00
  -3 -11   0  275.61   17.10
   3  11   0  258.92   16.29
   3 -11   0  253.88   22.17
  -3 -11   0  267.94   22.12
   3  11   1  332.95   25.22
  -3  11  -1  381.77   21.06
   3 -11   1  370.34   20.91
   3  11   1  423.08   23.10
  -3 -11  -1  408.75   22.99
   3 -11   1  407.85   23.41
  -3  11  -1  365.17   26.45
   3 -11   1  366.99   26.62
   3  11   2 1007.68   44.56
   3 -11   2 1091.42   40.09
   3  11   2 1089.62   40.48
   3 -11   2 1036.21   36.73
   3 -11   2 1166.25   47.78
   3 -11   3   -3.36    4.82
   3 -11   3    0.65    5.28
   3  11   3    2.17    5.14
   3 -11   3    5.02    7.56
   3 -11   4  355.97   28.96
   3  11   4  328.80   26.49
   3 -11   4  313.69   26.33
   3 -11   4  302.06   18.68
   3 -11   5  647.80   40.95
   3  11   5  619.21   38.95
   3 -11   5  582.17   38.27
   3 -11   6  534.22   39.51
   3 -11   6  439.25   35.80
   3  11   6  462.70   36.19
   3 -11   7   27.78   11.80
   3  11   7   40.53   12.58
   3 -11   7   36.34   12.99
  -3  12  10   77.85   16.41
  -3 -12   9  192.03   25.99
  -3  12   9  198.54   24.84
  -3 -12   8   25.85   10.78
  -3  12   8   12.40    7.35
  -3 -12   7  192.66   23.68
   3  12  -7  184.90   13.97
  -3  12   7  160.26   20.16
   3  12  -7  180.98   18.40
  -3 -12   7  197.41   15.10
  -3 -12   6  810.28   45.14
   3  12  -6  768.42   36.63
   3  12  -6  761.32   24.15
  -3  12   6  740.76   40.85
   3  12  -6  813.00   26.38
  -3 -12   6  789.30   27.10
   3  12  -5   70.65   12.02
  -3 -12   5   55.74   12.52
  -3  12   5   48.23   11.52
  -3 -12   5   68.05    7.77
   3  12  -5   57.11    6.82
  -3 -12   4  881.95   44.08
   3  12  -4  945.83   39.60
   3  12  -4  901.67   21.55
  -3  12   4  887.73   42.55
   3  12  -4  942.20   24.18
  -3 -12   4  944.61   24.84
   3  12  -3   67.62    6.39
   3  12  -3   68.07   11.83
   3 -12  -3   71.03   13.01
  -3 -12   3   80.86   13.96
   3  12  -3   47.52    6.03
  -3  12   3   63.83   12.42
  -3 -12   2  886.14   42.04
   3  12  -2  881.46   38.23
   3  12  -2  896.28   25.75
  -3  12   2  869.27   41.07
  -3 -12   2  943.38   27.00
   3 -12  -2  946.45   43.03
   3  12  -2  929.29   25.65
  -3 -12   1   -2.14    6.49
   3 -12  -1   -2.60    7.06
   3  12  -1    1.45    2.84
   3 -12  -1    4.07    2.57
   3  12  -1    3.39    3.34
  -3  12   1    4.18    2.86
   3  12  -1    3.10    5.96
  -3 -12   1    7.39    4.15
  -3  12   1    2.72    6.33
  -3 -12   0    5.62    5.66
   3  12   0   17.40    8.56
   3  12   0    9.07    3.78
  -3  12   0   11.49    4.14
   3 -12   0    6.06    6.52
   3 -12   0    7.92    4.15
   3  12   0   15.04    5.47
  -3 -12   0   16.07    5.40
  -3  12   0    8.67    7.30
  -3  12  -1  122.07   12.57
   3  12   1   99.54   15.02
   3  12   1  121.25   13.49
  -3 -12  -1  118.43   13.17
   3 -12   1   98.93   14.88
  -3  12  -1  124.72   16.34
   3 -12   1  101.26   11.76
   3  12   2   -3.32    8.02
  -3  12  -2    2.45    1.78
   3 -12   2    6.65    6.30
   3  12   2    6.17    5.02
   3 -12   2    1.30    6.16
   3 -12   2    8.77    5.27
   3 -12   3   95.44   14.10
   3  12   3   80.86   12.83
   3 -12   3   89.06   15.37
   3 -12   3   85.73   11.36
   3 -12   4  121.75   16.80
   3  12   4  109.87   15.93
   3 -12   4  125.21   18.41
   3 -12   5  390.52   33.05
   3 -12   5  359.94   31.04
   3  12   5  401.02   32.17
   3  12   6  100.93   18.47
   3 -12   6  123.70   20.20
   3 -12   6   96.62   17.85
   3 -12   7  122.03   21.80
   3 -12   7  109.86   20.46
  -3 -13   9    8.04    7.24
  -3  13   9   21.50   12.20
  -3 -13   8    9.75   11.50
  -3  13   8   19.16    8.38
  -3 -13   7   63.35   15.73
   3  13  -7   75.28   12.52
  -3  13   7   81.29   15.41
   3  13  -6  141.65   16.58
  -3 -13   6  118.24   18.90
   3  13  -6  164.55   12.76
  -3  13   6  120.73   17.93
  -3 -13   6  137.25   12.15
   3  13  -5   81.61   12.68
  -3 -13   5   61.76   13.73
  -3 -13   5   66.79    7.85
   3  13  -5   85.34    8.75
  -3  13   5   82.54   14.35
   3  13  -4   16.62    4.00
   3  13  -4   16.71    7.53
  -3 -13   4   16.96    9.62
  -3 -13   4   18.26    4.58
  -3  13   4   25.34    9.35
   3  13  -4   11.94    3.77
  -3 -13   3 1261.23   52.27
   3  13  -3 1229.07   28.43
   3  13  -3 1291.69   47.20
   3  13  -3 1262.69   30.59
  -3  13   3 1184.46   49.54
   3 -13  -3 1180.02   49.99
  -3 -13   2  241.99   23.36
   3  13  -2  298.80   16.29
  -3  13   2  282.06   24.58
  -3 -13   2  274.40   15.85
   3 -13  -2  335.31   26.88
   3  13  -2  270.71   22.28
   3  13  -2  289.44   15.54
  -3 -13   1  796.98   40.00
  -3  13   1  908.92   25.66
   3  13  -1  802.67   38.42
   3 -13  -1  832.48   23.34
   3  13  -1  859.68   29.52
  -3  13   1  828.44   41.23
  -3 -13   1  864.36   30.72
   3 -13  -1  816.61   41.53
   3  13  -1  807.64   29.10
  -3 -13   0  463.81   30.27
  -3  13   0  491.65   22.29
   3 -13   0  469.92   21.57
   3  13   0  508.07   25.12
  -3 -13   0  446.73   23.79
  -3  13   0  503.83   32.46
   3  13   0  520.71   25.22
   3  13   0  485.00   31.07
   3 -13   0  504.52   32.81
   3  13   1  415.36   24.47
  -3  13  -1  429.99   23.75
   3 -13   1  394.33   22.79
   3  13   1  359.47   27.88
   3  13   1  452.26   26.16
  -3  13  -1  443.00   30.85
   3 -13   1  463.23   31.81
   3  13   2    8.06    8.46
   3 -13   2    3.55    4.95
   3 -13   2    8.99    7.67
   3  13   2    6.31    5.99
  -3  13  -2    0.18    1.73
  -3  13  -2    4.12    7.20
   3 -13   3  407.40   28.19
   3  13   3  422.23   29.05
   3 -13   3  433.15   32.09
   3  13   4  157.60   19.60
   3 -13   4  120.11   17.37
   3 -13   4  162.39   20.81
   3 -13   5    9.10    8.08
   3  13   5   12.22    9.02
   3 -13   5   11.37    8.96
   3  13   6    5.76    8.56
   3 -13   6    5.07    7.90
   3 -13   6   -1.03    7.24
   3 -13   7  456.43   39.75
   3 -13   7  416.31   38.43
  -3 -14   9   13.31    9.01
  -3  14   9   20.38   11.34
  -3 -14   8    1.31    7.48
  -3  14   8   17.95   11.19
   3  14  -7   54.20   11.31
  -3 -14   7   37.99   12.49
  -3  14   7   65.16   15.23
   3  14  -6  211.40   20.46
  -3 -14   6  171.87   22.64
  -3  14   6  195.18   22.60
   3  14  -6  218.85   15.26
  -3 -14   6  207.94   15.06
   3  14  -5   41.26    6.05
   3  14  -5   31.80    9.21
  -3 -14   5   37.87   11.64
  -3 -14   5   39.88    7.06
  -3  14   5   36.60   10.47
   3  14  -5   37.56    6.32
  -3 -14   4   58.18   14.53
  -3 -14   4   49.86    7.04
   3  14  -4   74.58    7.61
  -3  14   4   62.98   12.96
   3  14  -4   49.32    6.91
   3  14  -4   66.91   12.19
  -3 -14   3  313.75   27.35
   3  14  -3  307.85   15.71
   3  14  -3  312.06   24.35
   3  14  -3  319.50   16.88
  -3  14   3  286.04   25.51
   3 -14  -3  311.65   27.08
  -3 -14   2 1706.12   61.39
   3  14  -2 1779.62   57.44
   3 -14  -2 1801.45   63.06
   3  14  -2 1695.16   40.65
  -3  14   2 1708.73   60.95
  -3 -14   2 1731.70   41.63
   3  14  -2 1679.26   39.39
  -3  14   1  199.09   12.71
  -3 -14   1  196.34   21.03
   3 -14  -1  185.88   11.81
   3  14  -1  156.03   17.76
   3 -14  -1  147.65   19.05
   3  14  -1  197.47   15.18
  -3  14   1  165.51   19.95
  -3 -14   1  186.10   15.43
   3  14  -1  166.50   14.06
  -3 -14   0 1166.52   48.89
  -3  14   0 1127.28   34.96
   3  14   0 1065.43   47.08
   3  14   0 1096.21   38.07
  -3 -14   0 1090.38   38.58
  -3  14   0 1100.43   49.37
   3  14   0 1064.68   37.71
   3 -14   0 1103.36   49.50
   3 -14   0 1100.60   34.12
   3  14   1   81.88   14.56
  -3  14  -1   64.30    9.61
   3 -14   1   59.32   12.76
   3 -14   1   64.93   10.56
   3  14   1   73.99   11.20
  -3 -14  -1   73.26   13.58
  -3  14  -1   81.32   14.57
   3  14   2  913.52   46.69
   3 -14   2  981.37   40.99
   3  14   2 1046.59   43.57
  -3  14  -2 1072.31   50.00
   3 -14   2 1031.90   49.28
   3 -14   3   -2.90    6.04
   3 -14   3    0.28    7.15
   3  14   3   14.06    7.62
   3 -14   4   -1.81    8.16
   3  14   4    3.26    5.98
   3 -14   4    8.31    8.84
   3 -14   5  117.66   18.51
   3  14   5  125.01   19.52
   3 -14   5   86.53   16.68
   3  14   6  202.02   25.41
   3 -14   6  180.48   25.41
   3 -14   6  195.48   25.97
   3 -14   7   35.04   12.45
  -3  15   9  463.48   39.87
  -3 -15   8  101.56   19.74
  -3  15   8  116.89   19.31
  -3 -15   7  639.15   45.14
   3  15  -7  610.68   34.95
  -3  15   7  604.95   41.63
   3  15  -6   46.49   10.52
  -3 -15   6   30.28   11.04
  -3  15   6   14.54    7.78
   3  15  -5    1.67    4.70
  -3 -15   5   -0.08    2.87
  -3 -15   5    7.80    9.40
  -3  15   5    5.38    6.12
   3  15  -5   -3.99    3.21
  -3 -15   4  805.64   45.67
   3  15  -4  847.62   26.43
   3  15  -4  918.04   29.87
  -3  15   4  829.98   44.92
   3  15  -4  843.02   40.33
   3  15  -3  133.34   11.20
   3  15  -3  115.38   11.17
   3 -15  -3  135.52   19.06
  -3 -15   3  142.61   19.19
  -3  15   3  114.48   17.71
   3  15  -3  122.51   15.92
   3  15  -2  164.22   13.40
  -3 -15   2  172.14   20.55
   3 -15  -2  156.17    7.73
   3  15  -2  166.49   18.69
   3  15  -2  150.30   13.03
   3 -15  -2  169.51   20.60
  -3  15   2  142.98   19.31
  -3  15   1   47.94    6.78
  -3 -15   1   42.55   10.58
   3  15  -1   43.00   10.53
   3  15  -1   37.29    7.76
   3 -15  -1   37.81    6.04
   3  15  -1   50.26    8.65
  -3  15   1   53.58   12.60
  -3 -15   1   60.09    9.82
   3 -15  -1   39.80   10.82
  -3 -15   0  805.09   42.28
  -3  15   0  902.60   32.52
   3 -15   0  770.85   29.59
   3  15   0  787.02   41.50
   3  15   0  857.97   35.29
  -3 -15   0  818.80   35.20
  -3  15   0  838.29   44.39
   3  15   0  833.38   34.87
   3 -15   0  806.71   43.69
  -3  15  -1  452.37   25.69
   3 -15   1  428.40   24.89
   3  15   1  399.27   31.04
   3  15   1  483.00   28.51
  -3  15  -1  478.14   34.10
   3 -15   1  437.28   33.00
  -3 -15  -1  423.19   30.65
   3 -15   2  215.69   19.85
   3  15   2  234.85   24.56
   3  15   2  159.49   17.77
  -3  15  -2  223.95   24.36
   3 -15   2  246.76   25.00
   3  15   3   49.60   12.72
   3 -15   3   18.73    8.18
   3 -15   3   18.91   10.01
   3  15   3   29.56    9.49
  -3  15  -3   30.31   11.86
   3  15   4  435.86   33.39
   3 -15   4  407.15   31.82
   3 -15   4  504.99   37.89
   3 -15   5   66.10   15.52
   3  15   5   65.13   15.05
   3 -15   5   84.88   16.43
   3 -15   6   10.62    9.79
   3  15   6  -12.45    9.07
   3 -15   6   -6.98    8.07
  -3 -16   8   35.74   14.47
  -3  16   8   35.74   11.69
  -3 -16   7   60.86   15.21
  -3  16   7   56.17   15.11
   3  16  -7   77.33   13.82
   3  16  -6  225.29   21.57
  -3 -16   6  189.98   24.44
  -3  16   6  170.22   22.61
  -3 -16   5  641.68   42.67
   3  16  -5  627.34   35.90
  -3  16   5  637.48   41.21
   3  16  -5  705.35   27.79
  -3 -16   5  624.24   26.66
   3  16  -4  160.32   18.33
  -3 -16   4  158.04   21.48
   3  16  -4  184.38   14.47
  -3  16   4  147.26   19.88
   3 -16  -3   28.26   10.49
   3  16  -3   25.80    8.35
  -3 -16   3   40.06   11.71
   3  16  -3   43.38    7.34
  -3  16   3   46.45   12.87
   3  16  -3   40.66    7.02
   3 -16  -2    5.46    5.94
   3  16  -2    7.46    5.98
   3 -16  -2   12.95    2.80
   3  16  -2    2.63    3.41
   3  16  -2    9.47    4.43
  -3  16   2    6.75    7.19
  -3 -16   2    3.30    6.98
  -3  16   1  452.87   20.32
  -3 -16   1  395.98   31.14
   3 -16  -1  422.21   18.97
   3  16  -1  398.74   29.59
   3  16  -1  452.65   24.99
  -3  16   1  417.57   32.14
  -3 -16   1  438.60   25.09
   3 -16  -1  394.51   31.63
   3  16  -1  452.70   25.07
  -3 -16   0  275.01   25.83
  -3  16   0  296.49   19.45
   3 -16   0  263.69   17.98
   3  16   0  297.22   26.64
   3  16   0  304.06   21.92
  -3  16   0  277.52   26.78
   3  16   0  292.05   21.65
   3 -16   0  301.23   27.93
  -3 -16  -1   95.76   15.55
   3  16   1  146.81   20.22
   3 -16   1  156.12   20.50
   3 -16   1  100.53   13.03
   3  16   1  123.31   15.43
  -3  16  -1   92.79   16.49
   3  16   2   49.72   13.04
   3 -16   2   40.80   10.32
   3 -16   2   55.81   13.94
  -3 -16  -2   32.18   10.73
   3  16   2   53.09   11.39
  -3  16  -2   34.48   10.28
   3  16   3   10.72    8.76
   3 -16   3    0.77    5.70
   3 -16   3   16.31    9.59
   3  16   3   10.95    7.29
  -3  16  -3    6.60    8.19
   3 -16   4    2.28    7.12
   3  16   4    8.00    7.45
   3 -16   4   23.43   10.48
  -3  16  -4   31.76   12.32
   3 -16   5  265.62   28.25
   3  16   5  342.38   31.99
   3 -16   5  336.75   33.14
   3 -16   6   21.77   11.05
   3  16   6   11.20    5.63
   3 -16   6   -3.64    7.57
  -3 -17   8    1.30    8.83
  -3  17   8   -5.67    8.51
  -3 -17   7  226.55   28.47
   3  17  -7  221.72   22.38
  -3  17   7  207.69   26.52
   3  17  -6    3.95    5.39
  -3 -17   6   10.90   10.55
  -3  17   6  -11.93    8.83
   3  17  -5   40.29   10.87
  -3 -17   5   36.97   12.25
  -3  17   5   38.29   12.76
   3  17  -4  140.24   17.75
  -3 -17   4  128.99   19.28
   3  17  -4  139.42   13.30
  -3  17   4  147.59   20.87
   3  17  -3    9.14    6.51
  -3 -17   3    6.11    6.78
   3  17  -3    2.61    3.51
  -3  17   3    7.36    8.08
   3 -17  -2  116.35    7.76
   3 -17  -2  115.15   18.17
  -3 -17   2  107.75   17.88
   3  17  -2  124.60   13.53
   3  17  -2  111.03   16.72
   3  17  -2  100.17   11.44
  -3  17   2  102.33   16.79
   3  17  -1   12.71    7.18
   3 -17  -1    5.91    5.64
   3 -17  -1   12.59    4.42
   3  17  -1   17.62    5.66
   3  17  -1   14.71    5.69
  -3 -17   1   25.89   11.09
  -3  17   1    9.68    7.55
  -3 -17   1   18.48    6.99
  -3 -17   0  654.03   40.07
  -3  17   0  649.65   29.24
   3 -17   0  589.82   27.29
   3  17   0  621.74   39.52
   3  17   0  704.99   34.30
  -3  17   0  723.42   43.57
   3 -17   0  682.41   42.66
  -3 -17  -1  221.95   24.21
   3 -17   1  188.03   17.60
   3  17   1  227.25   21.45
  -3  17  -1  249.27   26.68
   3 -17   1  217.55   24.83
   3  17   1  205.54   24.05
  -3 -17  -2   14.83    9.02
   3  17   2   26.29   10.15
   3 -17   2   21.64   10.56
   3 -17   2   22.67    8.01
   3  17   2   22.68    9.17
  -3  17  -2   24.47   10.82
   3  17   3   81.55   16.93
   3 -17   3   53.96   11.93
   3 -17   3   62.40   14.64
   3  17   3   76.04   14.67
  -3  17  -3   83.90   16.68
   3 -17   4  197.70   23.53
   3  17   4  223.02   25.20
  -3  17  -4  256.34   28.50
   3 -17   4  216.77   26.62
   3 -17   5   -2.51    7.17
   3 -17   5    3.94    8.59
  -3  17  -5   -7.50    9.09
   3 -17   6   10.29    7.87
   3  17   6    1.98    6.42
   3 -17   6    7.53    7.60
   3  18  -7   19.23    9.47
  -3 -18   7   18.93   11.88
  -3  18   7   47.04   15.73
  -3 -18   6  467.73   39.58
   3  18  -6  471.89   32.83
  -3  18   6  566.89   42.37
   3  18  -5   55.33   12.07
  -3 -18   5   49.44   14.24
  -3  18   5   44.33   14.47
  -3 -18   4  202.86   25.70
   3  18  -4  217.33   22.62
   3  18  -4  240.33   18.05
  -3  18   4  218.88   25.50
  -3 -18   3  129.99   19.80
   3  18  -3  121.25   17.02
   3  18  -3  161.56   15.02
  -3  18   3  133.48   19.93
  -3 -18   2  105.91   18.04
   3  18  -2  101.13   16.08
   3 -18  -2  128.91   20.24
   3  18  -2  123.58   13.70
  -3  18   2  121.29   18.68
  -3 -18   1   -1.98    6.03
   3  18  -1    5.30    8.25
   3 -18  -1   -6.02    9.37
   3 -18  -1    0.94    2.96
   3  18  -1   -0.52    4.74
  -3  18   1    0.13    8.25
  -3 -18   0  246.65   25.89
   3  18   0  201.24   23.48
   3  18   0  227.48   20.43
  -3  18   0  234.14   25.76
   3 -18   0  205.46   16.86
   3 -18   0  222.95   25.66
  -3 -18  -1  193.61   23.02
   3 -18   1  167.73   17.06
   3  18   1  196.43   23.72
  -3  18  -1  203.16   24.97
   3  18   1  182.48   19.40
   3 -18   1  187.90   23.47
  -3 -18  -2  893.43   48.46
   3 -18   2  782.38   39.79
   3  18   2  862.23   50.86
   3  18   2  870.69   44.42
  -3  18  -2  927.82   51.88
   3 -18   2  869.80   50.58
  -3 -18  -3   15.79    9.28
   3  18   3   -0.05    7.31
   3 -18   3   12.83    6.83
   3 -18   3   26.77   11.76
   3  18   3   -7.36    6.25
  -3  18  -3   -2.21    7.83
   3  18   4   16.83    9.93
   3 -18   4    3.06    7.20
   3 -18   4   -5.11    7.61
   3  18   4   14.72    8.94
  -3  18  -4   20.10   12.52
   3 -18   5    1.65    6.98
   3  18   5    9.88    6.57
   3 -18   5   21.43   10.91
  -3  18  -5    1.59    9.87
   3 -18   6  142.24   23.88
  -3 -19   7  309.95   34.18
   3  19  -7  340.26   28.49
  -3  19   7  299.01   32.85
   3  19  -6   52.30   12.55
  -3 -19   6   32.96   13.21
  -3  19   6   33.27   11.67
  -3 -19   5  165.58   23.85
   3  19  -5  171.31   20.91
  -3  19   5  185.91   24.46
  -3 -19   4   17.39   10.52
   3  19  -4    7.81    7.46
  -3  19   4  -12.04    9.35
   3  19  -3   93.04   15.69
  -3 -19   3  104.87   18.42
   3  19  -3   89.59   12.17
  -3  19   3   98.80   17.90
  -3 -19   2  250.17   27.01
   3  19  -2  212.48   23.45
   3  19  -2  252.09   20.26
  -3  19   2  308.69   30.13
   3 -19  -2  297.88   30.16
  -3 -19   1  228.66   25.76
   3  19  -1  242.39   25.65
   3 -19  -1  169.08   13.51
   3  19  -1  191.84   18.73
  -3  19   1  236.01   26.63
   3 -19  -1  212.73   25.63
  -3 -19   0  282.11   28.50
   3  19   0  268.12   27.66
   3 -19   0  260.37   19.37
   3  19   0  241.79   21.78
  -3  19   0  295.44   30.04
   3 -19   0  336.35   31.65
   3  19   1   56.97   14.85
   3 -19   1   59.32   15.28
   3 -19   1   61.35   11.08
  -3 -19  -1   50.09   12.91
   3  19   1   65.59   12.56
  -3  19  -1   76.96   15.55
  -3 -19  -2    7.99    8.17
   3  19   2   14.18    9.94
   3 -19   2    0.94    7.62
   3 -19   2   12.74    7.10
   3  19   2    3.07    6.18
  -3  19  -2    3.47    7.65
   3 -19   3  536.62   36.54
   3  19   3  559.72   43.14
   3  19   3  553.07   38.77
  -3  19  -3  594.50   43.94
   3 -19   3  598.02   44.11
  -3 -19  -3  593.21   40.93
   3  19   4  205.66   28.85
   3 -19   4  205.04   22.11
  -3  19  -4  205.33   28.01
   3  19   4  205.27   24.86
   3 -19   4  205.68   29.46
   3 -19   5   84.12   14.39
   3 -19   5   83.33   18.82
   3  19   5   84.74   17.80
  -3  19  -5   84.18   18.94
   3 -19   6   84.63   21.03
   3  20  -6  249.99   26.47
  -3 -20   6  253.25   30.47
  -3  20   6  249.31   28.91
  -3 -20   5  399.34   37.17
   3  20  -5  392.26   31.63
  -3  20   5  399.82   35.89
   3  20  -4   30.91    9.59
  -3 -20   4   29.75   11.99
  -3  20   4   21.77   10.30
   3  20  -3   17.39    5.74
  -3  20   3   17.72   10.48
   3  20  -3   -0.52    7.58
   3 -20  -2  100.38   19.77
  -3 -20   2  100.09   18.02
   3  20  -2  100.99   14.10
   3  20  -2   96.18   15.87
  -3  20   2   97.43   17.77
  -3 -20   1  332.45   31.50
   3  20  -1  329.98   23.49
  -3  20   1  322.10   30.25
   3  20  -1  336.62   30.86
   3 -20  -1  322.10   35.03
  -3 -20   0   55.44    8.02
   3  20   0   55.34    8.61
   3 -20   0   55.35    8.82
   3 -20   0   55.55    8.58
   3  20   0   55.27    8.83
  -3  20   0   55.60    8.34
   3  20   1   17.25    8.10
  -3 -20  -1   11.93    8.24
   3 -20   1   18.03    9.26
   3 -20   1   11.15    6.33
   3  20   1   14.76    7.03
  -3  20  -1   23.21   12.83
  -3 -20  -2  186.27   23.56
   3  20   2  175.23   25.07
   3 -20   2  162.23   23.35
   3 -20   2  150.10   19.07
   3  20   2  154.45   20.26
  -3  20  -2  179.11   24.76
  -3 -20  -3  -15.49    9.70
   3  20   3    8.34    8.13
   3 -20   3    3.48    6.94
   3 -20   3   10.10    7.17
   3  20   3  -11.72    7.92
  -3  20  -3    7.59   11.55
   3 -20   4  404.52   35.05
   3  20   4  515.60   44.13
   3  20   4  463.78   37.87
  -3  20  -4  493.31   41.90
   3 -20   4  438.96   39.94
  -3 -20  -4  478.67   39.23
   3 -20   5  289.99   31.83
   3  20   5  346.51   35.12
   3  21  -6    4.35    5.94
  -3 -21   6   -5.88    9.42
  -3 -21   5  157.01   24.37
  -3  21   5  162.03   24.20
   3  21  -5  154.73   20.80
  -3 -21   4  274.98   30.83
  -3  21   4  286.55   31.45
   3  21  -4  227.63   24.90
   3  21  -3   34.59   11.61
  -3 -21   3   62.95   17.41
  -3  21   3   50.26   13.90
   3 -21  -2    2.69    7.47
   3  21  -2   -1.53    7.44
  -3 -21   2   -6.69    8.12
   3  21  -2    3.70    4.65
  -3  21   2   -2.96    6.05
  -3 -21   1   10.00    7.78
   3  21  -1    7.10    8.24
   3 -21  -1    8.07    9.54
   3  21  -1    2.33    5.67
  -3  21   1    9.67    8.18
  -3 -21   0  310.20   31.21
   3  21   0  317.62   31.68
   3  21   0  280.68   25.26
  -3  21   0  322.60   32.67
   3 -21   0  296.88   31.34
  -3 -21  -1   21.77   10.41
   3  21   1   60.21   15.39
   3 -21   1   30.76   12.17
   3 -21   1   44.69    9.84
   3  21   1   44.74   10.62
  -3  21  -1   54.53   15.03
  -3 -21  -2   35.22   12.68
   3  21   2   27.38   12.61
   3 -21   2   35.89   13.41
   3 -21   2   22.64    8.18
   3  21   2   35.85   10.96
  -3  21  -2   50.22   14.40
  -3 -21  -3   16.34   10.62
   3  21   3   14.84   10.60
   3 -21   3   -2.74    6.01
   3 -21   3    4.22    5.89
   3  21   3   -0.42    7.61
  -3  21  -3    9.91    8.87
   3  21   4  410.62   37.02
  -3  21  -4  385.86   38.56
   3 -21   4  334.72   32.30
   3 -21   4  481.35   42.89
  -3 -21  -4  382.12   35.51
  -3 -21  -5   44.78   14.04
   3 -21   5   14.04    8.53
   3  22  -6   37.53   11.89
  -3 -22   5    5.89    9.48
  -3  22   5    5.46    7.51
   3  22  -5   31.88   10.67
   3  22  -4   -0.22    6.10
  -3 -22   4    6.41    9.81
  -3  22   4   13.23   10.51
  -3 -22   3  284.06   31.49
   3  22  -3  313.44   29.85
  -3  22   3  327.57   33.86
  -3 -22   2  383.46   35.60
   3  22  -2  348.04   32.29
  -3  22   2  346.45   34.43
   3 -22  -2  379.81   36.14
   3 -22  -1   26.73   12.43
  -3 -22   1   26.22   10.63
   3  22  -1   35.26    9.14
  -3  22   1   44.59   14.25
   3  22  -1   42.03   13.69
  -3 -22   0  167.63   23.70
   3  22   0  157.27   22.97
   3 -22   0  134.91   21.70
   3  22   0  137.62   18.22
  -3  22   0  180.42   25.08
   3  22   1  233.95   28.66
  -3 -22  -1  179.03   25.12
   3 -22   1  223.91   28.11
   3  22   1  160.74   20.85
  -3  22  -1  213.10   27.65
  -3 -22  -2  115.70   20.38
   3  22   2  128.83   23.25
   3 -22   2  154.32   25.24
   3 -22   2  113.36   16.90
   3  22   2  111.83   18.91
  -3  22  -2  148.80   23.30
  -3 -22  -3   66.31   16.86
   3 -22   3   47.60   14.71
   3 -22   3   78.02   15.41
   3  22   3   51.35   13.96
  -3  22  -3   61.59   15.11
  -3 -22  -4   22.48   10.25
   3 -22   4  -12.15    8.47
   3  22   4   11.09    9.03
  -3 -22  -5  208.16   27.32
   3 -22   5  103.81   22.08
   3  23  -5  160.74   22.03
   3  23  -4   -4.39    6.61
  -3 -23   4    1.47    8.66
  -3  23   4  -18.81   11.62
   3  23  -3  116.94   18.68
  -3 -23   3  115.74   20.47
  -3  23   3  148.81   24.07
   3  23  -2   74.03   16.34
  -3 -23   2   63.78   16.31
  -3  23   2  104.01   20.03
  -3 -23   1  596.36   44.73
   3  23  -1  575.48   42.88
   3  23  -1  547.64   35.42
  -3  23   1  627.98   46.55
   3 -23  -1  626.86   47.15
  -3 -23   0   11.07    8.79
   3  23   0   27.79   11.42
   3 -23   0   27.21   12.87
   3  23   0   -1.25    5.47
  -3  23   0   10.07    9.04
   3  23   1   25.60   10.97
  -3 -23  -1   25.43   11.49
   3 -23   1    7.33   10.53
   3  23   1    3.12    5.62
  -3 -23  -2   20.42   11.96
   3 -23   2    1.02    7.80
   3  23   2   13.61    8.10
  -3  23  -2   15.79   10.44
  -3 -23  -3   92.49   18.40
   3  23   3  105.33   19.54
  -3 -23  -4   35.08   12.83
   3 -23   4  -18.07    9.16
   3  24  -5    7.16    6.82
   3  24  -4   97.05   17.85
  -3 -24   4   91.06   20.66
   3  24  -3    6.81    6.62
  -3 -24   3   27.41   12.47
   3  24  -2  124.78   20.48
  -3 -24   2  150.76   24.12
  -3  24   2  105.08   20.43
   3 -24  -1   15.78    9.17
  -3 -24   1   31.30   12.46
   3  24  -1   -1.37    5.44
  -3  24   1   21.56   11.68
  -3 -24   0    0.05    6.26
   3  24   0   12.02    9.01
   3  24   0    6.50    6.69
  -3  24   0    7.91    8.53
  -3 -24  -1  -12.79    8.97
   3  24   1   15.16    8.27
   3  24   2   19.80    9.70
  -3 -24  -2   -2.48    7.78
  -3 -24  -3   41.39   13.79
   3  24   3   11.52    8.52
  -3 -24  -4  166.39   26.00
   3  25  -4  122.52   20.19
   3  25  -3   11.51    6.79
   3  25  -2   93.06   18.04
  -3 -25   2   79.50   18.31
  -3 -25   1  374.09   36.56
   3  25  -1  418.57   38.30
  -3 -25   0   12.90    8.89
  -3 -25  -1   33.08   11.91
   3  25   1   43.08   12.12
  -3 -25  -2  147.38   23.50
   3  25   2  124.29   20.85
  -3 -25  -3   12.43   10.18
  -3 -26   1   70.03   17.53
  -3 -26   0   15.54   10.48
  -3 -26  -1  455.91   40.90
  -4   0  11   -3.72    7.83
  -4   0  11   17.86    8.82
  -4   0  10 1569.14   60.20
  -4   0  10 1756.08   57.94
  -4   0  10 1720.33   61.50
  -4   0   9  -13.36    7.97
  -4   0   9    1.07    5.22
  -4   0   8   37.86    9.20
  -4   0   8   45.68    9.94
  -4   0   8   36.49    7.93
   4   0  -8   42.18    7.98
  -4   0   7   -8.27    2.71
  -4   0   7    1.63    3.62
  -4   0   7   -3.60    4.78
   4   0  -7    9.03    5.03
  -4   0   7   -1.79    5.80
   4   0  -6 5258.54   89.74
  -4   0   6 5470.94   82.18
  -4   0   6 5388.63   94.40
  -4   0   6 5534.58   68.52
   4   0  -6 5125.87   75.34
  -4   0   6 5195.58   78.88
   4   0  -5   -5.96    4.08
  -4   0   5   -1.01    6.50
  -4   0   5   -2.63    4.62
  -4   0   5   -0.71    2.96
  -4   0   5    1.07    2.56
   4   0  -5   -0.58    2.78
  -4   0   4 1313.40   38.02
  -4   0   4 1367.34   43.73
  -4   0   4 1382.66   28.89
  -4   0   4 1310.82   31.15
   4   0  -3    2.24    2.77
  -4   0   3    1.27    3.66
  -4   0   3   -0.05    3.62
  -4   0   3   -1.55    5.55
  -4   0   3    0.25    2.09
  -4   0   3    0.30    2.56
   4   0  -3    0.49    4.22
  -4   0   2 3036.51   43.34
   4   0  -2 3193.98   60.06
  -4   0   2 3168.72   59.74
  -4   0   2 3267.71   60.16
  -4   0   2 3072.27   48.29
   4   0  -2 3223.19   49.55
  -4   0   1    2.95    2.62
  -4   0   1   -0.98    3.84
  -4   0   1   -1.83    4.42
   4   0  -1    0.16    3.72
   4   0   0   82.59    9.54
  -4   0   0   90.23   10.17
  -4   0   0   91.95    9.60
  -4   0   0   78.95    8.64
   4   0   0   84.84    9.80
   4   0   1    1.00    3.98
  -4   0  -1   -0.01    2.87
   4   0   1   -0.30    3.31
  -4   0  -1    4.49    4.00
  -4   0  -1    1.76    3.00
   4   0   2   69.10   10.82
   4   0   2   66.62    8.43
  -4   0  -2   64.85    6.26
   4   0   3    3.93    6.44
   4   0   3    4.29    3.79
   4   0   4  256.41   23.24
   4   0   4  245.04   15.62
   4   0   5  -11.42    7.38
   4   0   5    1.92    3.35
   4   0   6  286.39   28.28
   4   0   7    5.77    7.97
  -4  -1  11  363.31   30.33
  -4  -1  11  430.72   33.98
  -4   1  11  402.12   31.97
  -4  -1  10   21.68    7.52
  -4   1  10    6.42    7.16
  -4  -1  10   17.10    9.21
  -4   1  10   17.38    8.61
  -4  -1  10    4.32    7.13
  -4  -1   9    4.96    7.50
  -4  -1   9  -13.20    6.13
  -4  -1   9    5.41    6.56
  -4   1   9   10.37    6.98
  -4   1   9   -3.40    5.42
  -4   1   9  -23.88    9.34
  -4   1   8  381.46   27.83
  -4  -1   8  452.72   28.33
  -4   1   8  439.03   26.15
  -4  -1   8  415.54   28.97
  -4   1   8  417.29   24.20
   4   1  -8  436.31   25.64
   4  -1  -7    6.18    4.50
  -4  -1   7   12.88    4.95
  -4   1   7    2.95    4.33
  -4   1   7    2.83    6.29
  -4  -1   7    5.22    6.25
  -4   1   7    7.94    5.37
  -4  -1   7    9.08    7.00
  -4  -1   7    5.63    3.88
  -4   1   7    8.50    4.80
   4   1  -7   12.62    5.11
   4  -1  -7    1.87    3.81
  -4  -1   6   91.29   12.15
  -4   1   6  107.66   11.81
   4  -1  -6   93.79   12.11
   4   1  -6  110.38   13.68
  -4   1   6   84.94    9.43
  -4  -1   6   94.29    8.88
  -4  -1   6  119.37   15.14
   4   1  -6   89.10    9.99
   4  -1  -6  102.86   12.31
  -4   1   6  112.75   14.33
  -4  -1   6   97.97   11.01
  -4   1   6  108.24   12.61
  -4   1   5   32.23    8.57
   4   1  -5   33.15    7.65
   4  -1  -5   41.12    7.31
  -4  -1   5   38.40    8.30
  -4   1   5   32.93    6.76
  -4  -1   5   31.79    5.61
  -4   1   5   39.89    7.26
  -4  -1   5   40.72    5.22
  -4   1   5   36.28    5.86
   4  -1  -5   32.58    6.59
   4   1  -5   39.14    5.84
  -4  -1   4 1987.91   49.02
  -4   1   4 2037.47   44.67
  -4   1   4 2050.26   53.00
  -4  -1   4 1967.39   30.22
  -4   1   4 2051.07   39.02
   4  -1  -4 1984.92   40.06
  -4   1   4 1891.16   40.83
  -4  -1   4 2043.36   34.47
  -4   1   3  542.66   23.02
  -4  -1   3  525.15   24.85
  -4   1   3  511.07   19.34
  -4  -1   3  503.04   15.37
   4   1  -3  530.16   25.99
  -4  -1   3  535.86   25.99
  -4  -1   3  508.48   16.57
  -4   1   3  526.58   20.57
  -4   1   3  548.59   26.38
   4   1  -3  517.32   16.66
   4  -1  -3  525.37   20.62
  -4   1   3  512.71   25.27
  -4   1   2    0.80    2.54
  -4  -1   2    0.66    2.30
   4  -1  -2   -0.56    4.62
  -4   1   2    2.36    4.20
  -4  -1   2    0.59    3.48
   4   1  -2   -2.00    4.81
   4  -1  -2    2.34    4.59
   4   1  -2    0.68    2.58
  -4   1   2    3.02    4.41
  -4   1   2    2.17    3.44
  -4  -1   2    4.94    3.08
   4  -1  -1 1255.66   34.11
   4   1  -1 1318.18   31.53
   4  -1  -1 1266.98   35.89
  -4   1   1 1276.95   32.33
   4   1  -1 1276.04   37.42
  -4   1   1 1178.49   34.62
  -4  -1   1 1176.30   28.39
  -4   1   1 1311.97   35.67
  -4  -1   1 1327.64   38.18
   4  -1   0 1010.29   32.58
   4   1   0 1061.75   31.51
  -4   1   0  995.68   29.12
   4  -1   0 1047.40   31.38
   4   1   0 1018.30   32.68
  -4   1   0 1002.10   31.39
  -4   1   0 1050.50   32.00
  -4  -1   0 1051.74   34.03
  -4  -1   0  995.62   29.66
  -4   1  -1  190.89   11.67
   4  -1   1  196.50   15.86
   4   1   1  213.52   16.14
   4  -1   1  218.92   14.30
  -4   1  -1  221.33   14.88
  -4   1  -1  214.54   16.14
  -4  -1  -1  210.26   15.66
  -4  -1  -1  213.24   12.57
   4   1   1  210.77   14.87
  -4   1  -2    2.93    3.07
   4  -1   2   -0.77    5.07
   4   1   2    1.74    5.00
  -4  -1  -2   -0.90    2.88
   4  -1   2   -0.71    3.67
   4   1   2    4.69    3.81
   4  -1   3 1747.61   54.95
   4  -1   3 1777.51   38.63
   4   1   3 1708.71   42.45
  -4  -1  -3 1639.22   21.36
   4   1   3 1812.20   55.06
   4  -1   4    7.94    7.13
   4   1   4    0.56    6.21
   4  -1   4   11.67    4.06
   4   1   4    6.20    4.31
   4  -1   5  491.72   34.07
   4   1   5  395.15   30.37
   4  -1   5  440.62   19.37
   4   1   5  444.61   22.93
   4  -1   6   84.42   16.45
   4   1   6   82.80   15.78
   4   1   7  359.30   33.56
   4  -1   7  400.86   35.54
  -4   2  11   89.57   16.52
  -4   2  11   83.94   14.90
  -4  -2  11  108.50   18.16
  -4  -2  11  117.77   17.79
  -4   2  10   46.81   12.52
  -4  -2  10   30.31    9.15
  -4  -2  10   43.89   11.98
  -4   2  10   34.63    9.37
  -4   2  10   27.52    8.34
  -4  -2   9  209.20   21.47
  -4   2   9  173.22   17.72
  -4  -2   9  185.24   20.58
  -4  -2   9  205.85   17.97
  -4   2   9  188.62   18.68
  -4   2   9  198.50   21.23
  -4  -2   8   38.17    7.24
  -4  -2   8   21.86    7.84
  -4  -2   8   59.44   12.03
  -4   2   8   46.91    9.51
  -4   2   8   49.12    9.36
  -4   2   8   29.30    8.27
  -4   2   7   19.61    7.76
  -4  -2   7   23.07    5.87
  -4   2   7   18.40    6.60
  -4  -2   7   14.11    6.68
  -4   2   7   17.34    6.27
   4  -2  -7   12.52    6.16
  -4   2   7   10.62    5.11
  -4  -2   7    6.66    6.99
   4   2  -7   21.86    5.80
   4  -2  -7   20.03    6.41
  -4   2   6   50.69   10.47
  -4  -2   6   52.59    7.61
  -4  -2   6   54.62    6.57
  -4   2   6   76.56   10.90
  -4  -2   6   61.36   10.92
  -4   2   6   67.53    9.11
  -4   2   6   39.09    7.30
   4   2  -6   47.41    6.93
   4  -2  -6   55.81    9.29
   4  -2  -6   72.13   10.25
  -4  -2   5  690.26   30.92
  -4   2   5  679.62   24.76
  -4   2   5  635.83   31.48
  -4  -2   5  675.86   17.53
  -4   2   5  681.60   25.06
   4  -2  -5  623.87   27.01
   4   2  -5  674.47   19.52
  -4  -2   5  602.08   20.47
  -4   2   5  622.13   27.59
   4  -2  -5  678.35   26.22
   4   2  -5  656.08   31.32
  -4  -2   4  455.59   24.84
  -4   2   4  477.64   20.36
   4   2  -4  447.41   25.08
  -4   2   4  457.29   25.63
  -4  -2   4  434.23   11.96
  -4   2   4  463.30   20.27
   4  -2  -4  448.91   20.63
  -4   2   4  473.14   22.16
  -4  -2   4  441.91   13.73
  -4   2   3   90.01    9.08
  -4   2   3   75.58    8.57
  -4  -2   3   94.71   11.67
  -4  -2   3   96.41    5.86
   4   2  -3   95.35   11.72
  -4   2   3   96.01   11.51
  -4  -2   3   91.77   11.26
  -4   2   3   75.58   10.11
  -4  -2   3   94.71    6.35
   4  -2  -3   97.25   10.05
  -4   2   3   68.77    8.44
  -4   2   2 1271.97   32.34
  -4   2   2 1339.44   38.75
   4   2  -2 1258.27   38.93
  -4   2   2 1299.19   37.92
  -4  -2   2 1287.70   23.91
  -4  -2   2 1321.63   39.80
  -4   2   2 1291.61   35.37
   4  -2  -2 1269.18   35.40
   4   2  -2 1278.53   26.63
  -4  -2   2 1314.15   39.79
   4   2  -1 2273.67   39.41
  -4  -2   1 2364.69   52.16
  -4  -2   1 2163.92   36.86
  -4   2   1 2287.82   47.34
  -4   2   1 2242.85   44.99
   4  -2  -1 2220.71   46.89
   4   2  -1 2368.85   51.99
  -4   2   1 2271.53   47.53
   4  -2  -1 2223.87   47.73
  -4   2   0  212.79   13.90
   4  -2   0  216.78   16.07
   4   2   0  211.37   13.94
   4  -2   0  213.48   14.07
   4   2   0  207.87   15.54
  -4   2   0  206.04   15.05
  -4   2   0  218.97   14.60
  -4  -2   0  211.87   14.18
  -4  -2   0  227.58   16.55
   4  -2   1 1805.13   48.19
   4   2   1 1807.74   44.84
   4  -2   1 1722.41   37.73
   4   2   1 1821.81   44.46
  -4   2  -1 1808.34   47.78
  -4   2  -1 1840.56   47.26
  -4   2  -1 1772.34   40.03
  -4  -2  -1 1815.42   45.92
  -4   2  -1 1809.11   36.30
   4  -2   2  884.81   36.61
   4   2   2  877.17   34.90
   4   2   2  841.32   30.63
   4  -2   2  882.80   26.31
  -4  -2  -2  837.22   22.21
  -4   2  -2  856.08   22.22
   4  -2   3 1018.65   42.37
   4   2   3 1026.45   34.85
   4  -2   3 1062.09   28.09
   4   2   3 1045.06   41.61
  -4  -2  -3 1008.21   18.31
   4  -2   4   79.80   13.52
   4   2   4   68.52   12.47
   4  -2   4   53.17    6.41
   4   2   4   56.11    8.77
   4  -2   5 1562.54   60.53
   4   2   5 1516.36   58.76
   4   2   5 1621.00   46.59
   4  -2   6  194.10   23.60
   4   2   6  169.31   21.28
   4  -2   7  441.44   37.02
   4   2   7  420.61   35.95
  -4  -3  11   13.34    7.67
  -4   3  11    2.54    8.39
  -4  -3  11   22.67    9.11
  -4  -3  10  200.74   22.80
  -4  -3  10  205.25   22.95
  -4   3  10  231.90   22.68
  -4   3  10  259.90   25.57
  -4  -3   9    8.11    6.18
  -4  -3   9   13.64    5.40
  -4   3   9   18.03    8.16
  -4  -3   9    7.18    7.24
  -4   3   9   21.68    7.92
  -4   3   9   18.38    7.97
  -4  -3   8  310.55   25.00
  -4   3   8  325.56   21.14
  -4  -3   8  288.75   18.46
  -4   3   8  279.91   21.15
  -4  -3   8  309.16   25.25
  -4   3   8  284.24   24.30
   4  -3  -7   11.03    4.54
  -4  -3   7    5.89    3.63
  -4  -3   7    3.09    5.51
  -4   3   7    9.58    4.77
  -4   3   7    8.15    4.69
  -4   3   7    0.59    6.51
   4   3  -7    6.74    3.70
   4  -3  -7   12.03    6.09
   4  -3  -6  364.46   20.61
  -4   3   6  365.20   25.26
  -4  -3   6  331.20   23.35
  -4   3   6  334.39   17.69
  -4   3   6  322.27   19.57
   4   3  -6  300.53   14.78
   4  -3  -6  310.02   21.83
  -4  -3   6  322.46   16.86
  -4   3   6  367.27   24.00
   4   3  -5  159.76   16.31
  -4  -3   5  163.38   16.36
  -4   3   5  162.57   16.73
  -4   3   5  158.39   11.45
  -4   3   5  137.73   12.39
   4  -3  -5  138.50   13.82
   4   3  -5  134.27    7.28
  -4   3   5  148.87   14.67
  -4  -3   5  151.98    9.33
  -4  -3   4  595.48   11.95
  -4  -3   4  587.90   29.02
  -4   3   4  640.46   21.68
  -4   3   4  609.88   29.48
   4   3  -4  629.49   29.94
  -4   3   4  619.23   25.24
   4  -3  -4  568.95   25.14
  -4   3   4  574.86   25.87
  -4   3   3  148.51   12.52
  -4   3   3  158.83   11.34
  -4  -3   3  153.95   14.99
  -4   3   3  185.79   15.67
  -4   3   3  153.58   14.10
  -4  -3   3  151.77    5.54
  -4  -3   3  170.05   15.23
   4   3  -3  145.60   14.48
  -4  -3   3  141.25    5.90
  -4   3   3  152.75   12.98
   4  -3  -3  165.18   13.60
  -4  -3   2    3.64    4.93
  -4   3   2    1.30    3.63
   4   3  -2    2.41    4.68
  -4  -3   2   -3.85    3.66
   4  -3  -2    1.21    4.76
   4   3  -2   -0.61    1.86
  -4   3   2    0.70    2.86
  -4   3   2    1.38    4.78
  -4   3   2    4.00    4.31
  -4  -3   1   -0.14    4.44
  -4   3   1    1.35    3.44
   4   3  -1   -5.04    5.13
  -4   3   1   -1.86    4.18
  -4   3   1   -4.21    4.57
  -4  -3   1   -0.80    2.67
   4  -3  -1    0.05    4.06
   4   3  -1   -8.53    3.48
   4  -3   0 2530.10   55.04
   4   3   0 2628.15   47.23
  -4   3   0 2499.88   53.04
   4  -3   0 2670.01   47.84
   4   3   0 2630.15   55.33
  -4   3   0 2550.51   47.34
  -4  -3   0 2748.94   58.65
  -4  -3   0 2673.24   49.02
  -4   3   0 2562.81   47.82
   4   3   1    7.50    4.71
  -4   3  -1    5.51    5.27
   4  -3   1    1.67    3.01
   4   3   1    1.39    4.11
  -4   3  -1    4.46    3.01
  -4   3  -1    3.19    3.84
  -4  -3  -1    2.95    3.75
   4  -3   1    1.94    4.51
  -4   3  -1    4.45    3.86
   4  -3   2   90.01   12.80
   4  -3   2  125.10    9.61
   4   3   2  102.29   12.53
   4   3   2   96.63   11.63
   4  -3   3  807.85   38.36
   4   3   3  829.59   36.88
   4   3   3  806.63   32.32
  -4  -3  -3  777.93   17.97
   4  -3   3  856.41   23.22
   4  -3   4 1121.39   48.30
   4  -3   4 1181.20   25.59
   4   3   4 1137.61   39.59
   4   3   4 1106.68   46.24
   4  -3   5  139.96   19.26
   4   3   5  146.75   18.75
   4   3   5  156.01   15.66
   4  -3   6   45.72   12.43
   4   3   6   34.42   11.35
   4   3   6   45.08    9.41
   4  -3   7    9.92    7.58
   4   3   7   18.70   11.11
  -4  -4  11  154.21   20.92
  -4  -4  11  169.88   23.43
  -4   4  11  137.84   19.04
  -4   4  11  146.74   20.34
  -4   4  10   88.79   15.78
  -4  -4  10  121.54   18.92
  -4   4  10   79.66   14.20
  -4  -4  10   82.30   14.51
  -4  -4   9  731.96   41.34
  -4  -4   9  731.94   32.21
  -4   4   9  747.87   33.77
  -4  -4   9  656.73   38.48
  -4   4   9  723.74   37.54
  -4   4   9  656.88   38.42
  -4  -4   8  249.57   23.37
  -4  -4   8  218.69   15.82
  -4   4   8  220.65   19.56
  -4   4   8  219.66   21.46
  -4   4   8  229.98   17.32
   4  -4  -7  471.49   25.42
  -4  -4   7  525.29   31.57
  -4  -4   7  533.00   21.33
  -4   4   7  484.97   26.52
   4   4  -7  470.84   20.48
  -4   4   7  554.15   23.61
  -4   4   7  518.80   31.39
   4  -4  -6 1517.71   39.07
  -4   4   6 1574.29   52.03
  -4  -4   6 1552.58   51.60
  -4   4   6 1599.81   35.88
  -4  -4   6 1613.87   30.25
  -4   4   6 1632.77   45.49
   4   4  -6 1410.32   28.54
   4  -4  -6 1447.68   48.31
  -4  -4   6 1422.49   32.43
  -4   4   6 1483.60   50.00
  -4   4   5 1994.12   55.94
  -4  -4   5 1944.42   55.65
  -4   4   5 1935.47   35.72
   4   4  -5 2009.23   55.83
  -4  -4   5 2021.99   24.44
  -4   4   5 1849.69   46.33
   4  -4  -5 1856.72   51.44
  -4   4   5 1889.63   52.70
  -4  -4   5 1812.22   26.90
  -4   4   4   74.70    7.09
   4   4  -4   82.02   11.85
  -4  -4   4   66.99   11.24
  -4   4   4   83.49   10.85
  -4   4   4   68.66   10.61
  -4   4   4   64.86    9.22
   4  -4  -4   64.72    9.70
  -4   4   3   74.03    7.38
  -4   4   3   84.03   10.65
  -4  -4   3   91.70   12.40
   4   4  -3   87.27   11.56
  -4   4   3   85.48   10.77
  -4   4   3   78.60   10.82
   4  -4  -3   94.27   11.14
  -4   4   3  104.93   11.38
  -4   4   2  505.35   23.29
  -4   4   2  497.71   23.62
   4   4  -2  525.17   26.40
  -4  -4   2  548.53   26.90
  -4  -4   2  556.31   14.15
  -4   4   2  497.70   24.56
   4  -4  -2  524.67   25.34
   4   4  -2  517.35   13.49
  -4   4   2  548.62   25.61
  -4  -4   2  518.07   26.87
   4   4  -1 1221.71   26.66
  -4   4   1 1225.07   36.62
  -4   4   1 1190.32   34.19
   4   4  -1 1324.87   40.91
  -4  -4   1 1312.29   41.42
  -4  -4   1 1277.99   28.23
  -4   4   1 1255.00   36.68
   4  -4  -1 1271.40   39.68
  -4   4   0   -1.44    3.70
  -4   4   0    0.26    3.51
   4   4   0    0.18    3.17
  -4   4   0   -1.02    2.79
   4   4   0   -0.06    4.81
  -4  -4   0    4.01    5.10
  -4   4   0    5.42    3.41
  -4  -4   0   -1.44    3.02
   4  -4   0   -2.67    4.75
   4   4   1   26.00    6.57
   4   4   1   26.59    7.11
  -4   4  -1   32.85    5.65
  -4   4  -1   25.40    6.60
  -4   4  -1   28.85    5.73
  -4  -4  -1   29.89    6.31
   4  -4   1   39.81    8.85
   4  -4   2  344.44   24.08
   4  -4   2  350.34   14.85
   4   4   2  342.61   21.77
   4   4   2  333.46   21.25
   4  -4   3   45.33   10.71
   4  -4   3   49.94    5.33
   4   4   3   48.80   10.32
   4   4   3   33.71    8.43
   4  -4   4  122.60   17.22
   4   4   4  120.73   16.07
   4   4   4  126.59   14.34
   4  -4   4  118.63    6.72
   4  -4   5  281.04   26.77
   4   4   5  263.25   24.87
   4   4   5  267.95   21.32
   4  -4   6  120.45   19.95
   4   4   6   85.77   16.19
   4   4   6   93.65   13.63
   4  -4   7   -4.59    9.84
   4   4   7    4.20    6.61
  -4  -5  11  176.48   21.88
  -4  -5  11  103.51   18.42
  -4   5  11  174.50   21.84
  -4   5  11  158.07   21.46
  -4   5  10  160.79   20.45
  -4  -5  10  161.05   20.50
  -4   5  10  188.76   21.63
  -4  -5  10  180.13   22.65
  -4   5   9   -2.25    6.09
  -4  -5   9   -1.05    6.97
  -4  -5   9   -6.21    6.89
  -4   5   9   -2.15    4.97
  -4  -5   8   52.49    8.30
  -4   5   8   70.12   14.04
  -4  -5   8   62.84   13.21
  -4   5   8   72.11    9.72
  -4   5   8   74.50   11.84
   4  -5  -7  477.34   23.86
  -4  -5   7  526.78   32.42
  -4  -5   7  508.17   19.86
  -4   5   7  535.50   22.17
  -4   5   7  493.71   27.78
   4   5  -7  506.35   19.90
  -4   5   7  528.95   32.15
  -4  -5   6   14.52    3.81
  -4  -5   6   16.78    3.54
   4  -5  -6   22.88    5.01
  -4   5   6   15.60    7.65
  -4  -5   6   18.86    8.12
  -4   5   6   12.90    4.22
  -4   5   6   21.73    7.81
   4   5  -6   13.46    2.85
   4  -5  -6   23.46    7.91
  -4  -5   5 1075.56   43.28
  -4   5   5 1052.29   23.64
   4   5  -5 1107.83   41.97
  -4   5   5 1124.87   38.02
   4  -5  -5  958.67   38.77
  -4   5   5 1071.07   41.65
  -4   5   5 1098.17   42.15
  -4  -5   4  339.69   24.07
  -4   5   4  326.64   12.17
   4   5  -4  315.39   22.17
   4  -5  -4  288.90   20.33
  -4   5   4  313.26   20.25
  -4   5   4  275.79   20.11
  -4   5   4  321.16   22.18
  -4  -5   3 1395.55   46.48
  -4   5   3 1441.33   28.24
  -4   5   3 1480.48   43.39
   4   5  -3 1523.07   46.44
  -4   5   3 1323.70   41.21
   4  -5  -3 1378.55   42.58
  -4   5   3 1523.83   45.16
  -4   5   3 1426.96   42.72
  -4  -5   2  399.41   24.53
  -4   5   2  408.48   22.19
  -4   5   2  415.55   21.76
   4   5  -2  409.09   23.92
  -4  -5   2  359.37   22.50
  -4  -5   2  374.85   10.92
   4  -5  -2  372.37   21.53
  -4   5   2  360.44   22.16
  -4   5   2  405.64   22.53
   4  -5  -2  375.22   22.69
   4   5  -2  365.59    9.79
  -4   5   1  920.90   33.27
   4   5  -1  909.80   22.32
  -4   5   1  892.26   29.66
  -4   5   1  902.60   26.37
  -4  -5   1  914.03   35.72
  -4  -5   1  928.50   23.76
   4  -5  -1  898.91   31.62
   4   5  -1  904.12   34.67
  -4   5   1  905.74   34.66
  -4   5   1  904.24   31.79
   4  -5  -1  862.31   34.08
   4  -5   0  381.63   23.46
  -4   5   0  387.63   22.42
   4   5   0  375.76   17.51
  -4   5   0  350.73   18.87
  -4   5   0  333.05   16.83
   4   5   0  370.02   22.31
  -4  -5   0  369.53   23.09
  -4  -5   0  361.57   18.06
   4  -5   0  350.52   18.83
  -4   5   0  366.35   19.43
   4  -5   1 1914.94   53.52
  -4   5  -1 1894.18   48.55
   4   5   1 1828.06   44.49
   4   5   1 1771.10   49.15
  -4   5  -1 1926.47   37.73
  -4  -5  -1 1911.04   47.28
   4  -5   2  250.06   21.41
   4   5   2  254.63   19.42
   4   5   2  276.28   19.95
   4  -5   3  943.39   42.73
   4   5   3  890.89   38.21
   4  -5   4  529.50   34.10
   4   5   4  510.02   31.76
   4   5   4  500.62   28.99
   4  -5   5    4.46    7.43
   4   5   5   17.56    8.97
   4   5   5    3.43    4.99
   4  -5   6    0.94    7.70
   4   5   6  -21.16   10.09
   4   5   6   -0.28    6.32
   4  -5   7  400.79   36.16
   4   5   7  370.62   34.19
  -4  -6  11    1.75    4.56
  -4   6  11  -13.90    8.25
  -4   6  11    0.04    6.61
  -4  -6  11    0.46    5.40
  -4  -6  10    8.60    6.66
  -4  -6  10   41.34   13.26
  -4   6  10   24.86    9.93
  -4   6  10   38.18   11.68
  -4   6   9   -2.44    6.18
  -4  -6   9   -0.69    6.92
  -4   6   9    4.85    5.03
  -4  -6   8  801.28   43.35
  -4  -6   8  855.83   29.35
  -4   6   8  894.77   30.87
  -4   6   8  821.98   39.36
  -4   6   8  801.15   41.48
  -4  -6   7    2.14    2.95
  -4   6   7   -0.34    5.92
   4  -6  -7   -2.31    2.83
  -4  -6   7   15.84    9.23
  -4   6   7    6.47    3.87
  -4   6   7  -15.76    6.77
   4   6  -7    2.48    2.53
  -4  -6   6  116.50    7.03
  -4   6   6  105.76   14.96
  -4   6   6  116.99    8.47
  -4  -6   6  123.20   16.66
  -4  -6   6  106.17    7.58
  -4   6   6   98.74   13.15
   4   6  -6  111.53   14.69
   4  -6  -6  117.78    9.10
  -4   6   5   74.80    5.54
   4   6  -5   67.15   11.45
  -4  -6   5   60.46   12.07
  -4   6   5   75.44   12.40
  -4   6   5   66.98   12.34
  -4   6   5   64.68   10.36
   4  -6  -5   74.57   11.87
  -4  -6   4  126.91   15.99
  -4   6   4  118.10    5.87
  -4   6   4  109.11   14.08
   4   6  -4  101.81   13.13
  -4   6   4  104.44   12.73
  -4   6   4  124.66   14.33
   4  -6  -4  101.33   12.83
  -4  -6   3  149.00   16.90
  -4   6   3  124.55    7.35
  -4   6   3  137.11   13.72
   4   6  -3  129.81   14.42
  -4   6   3  121.40   13.75
   4  -6  -3  112.83   13.21
  -4   6   3  141.34   14.98
  -4   6   3  123.05   13.41
  -4  -6   2 1518.12   48.93
  -4   6   2 1451.50   43.66
  -4   6   2 1462.43   41.30
   4   6  -2 1474.42   46.08
  -4   6   2 1468.33   27.61
  -4  -6   2 1506.02   21.39
  -4   6   2 1407.34   44.77
  -4   6   2 1442.51   42.83
   4  -6  -2 1442.57   45.88
   4  -6  -2 1527.66   44.26
   4   6  -1   64.04    6.19
  -4   6   1   64.58    8.39
   4   6  -1   69.37   10.57
  -4  -6   1   61.78    6.50
   4  -6  -1   55.81    9.16
  -4   6   1   56.29    6.82
   4  -6  -1   56.57   10.11
  -4   6   1   63.19    9.53
  -4   6   1   47.59    9.06
  -4   6   1   63.89    9.47
  -4   6   0    3.65    4.87
   4   6   0   -0.03    3.21
  -4   6   0    2.12    3.07
   4  -6   0    0.85    3.63
  -4   6   0   -2.85    4.34
  -4   6   0    5.23    4.95
  -4  -6   0    5.16    3.59
   4  -6   0    7.05    5.77
   4   6   0    5.34    4.87
   4  -6   1  574.58   30.64
  -4   6  -1  593.42   27.35
  -4   6  -1  531.77   19.21
   4   6   1  565.24   28.97
   4   6   1  550.45   24.52
  -4  -6  -1  573.64   26.12
   4  -6   1  501.84   21.82
   4   6   2 3308.44   66.95
   4   6   2 3415.71   72.74
   4  -6   2 3371.00   52.05
   4   6   3   74.97   11.80
   4   6   3   75.19   12.56
   4  -6   3   93.68   14.38
   4  -6   4    0.36    5.38
   4   6   4   -1.44    5.40
   4   6   4    0.17    4.68
   4  -6   5  377.71   31.32
   4   6   5  375.90   29.82
   4   6   5  385.36   27.99
   4  -6   6  698.11   44.95
   4   6   6  668.03   42.48
   4   6   6  700.14   38.70
   4  -6   7  128.38   21.79
   4   6   7  117.74   20.47
  -4  -7  11  -10.25    8.24
  -4  -7  11   20.55    9.00
  -4   7  11   15.91    9.20
  -4   7  11   18.26    9.28
  -4   7  10  186.78   22.65
  -4  -7  10  199.14   25.16
  -4  -7  10  161.69   20.93
  -4   7  10  195.34   23.02
  -4  -7   9   -2.19    6.72
  -4   7   9    1.13    4.78
  -4   7   9    6.61    6.91
  -4  -7   8  201.57   22.72
  -4   7   8  193.47   20.11
  -4   7   8  174.91   20.13
  -4  -7   7 1239.80   28.65
  -4  -7   7 1263.08   52.81
  -4   7   7 1203.34   46.24
  -4   7   7 1252.96   50.29
  -4  -7   6  274.59    9.68
  -4  -7   6  247.30   23.50
   4   7  -6  285.07   22.70
  -4   7   6  262.85   21.40
  -4  -7   6  254.57   10.48
  -4   7   6  291.62   23.69
  -4  -7   5  190.40   19.91
   4   7  -5  168.76   17.86
  -4   7   5  176.59   17.19
  -4   7   5  166.64   17.90
  -4  -7   4  709.70   36.51
   4   7  -4  752.98   34.76
  -4   7   4  674.37   32.15
   4  -7  -4  658.75   33.10
  -4   7   4  733.21   34.16
  -4   7   4  682.85   34.26
  -4  -7   3 1032.13   43.02
  -4   7   3  956.33   15.52
  -4   7   3 1070.04   15.21
   4   7  -3 1098.88   41.20
  -4   7   3 1081.14   40.63
  -4   7   3 1113.97   40.31
   4  -7  -3  976.11   38.93
  -4   7   3 1083.11   40.67
  -4  -7   2  439.94   27.40
  -4   7   2  418.83   24.58
  -4   7   2  400.37   21.98
   4   7  -2  406.57   24.90
  -4  -7   2  403.77   11.56
  -4   7   2  399.79   23.39
  -4   7   2  390.59   24.79
  -4   7   2  399.47   13.71
   4  -7  -2  438.71   26.34
  -4   7   1  170.18   15.68
  -4   7   1  178.82   11.53
  -4   7   1  164.58   13.34
   4   7  -1  174.32    9.81
   4   7  -1  160.69   15.71
   4  -7  -1  151.59   13.96
  -4  -7   1  174.32   10.60
  -4   7   1  161.05   14.77
  -4   7   1  167.54   16.58
   4  -7  -1  178.07   17.24
  -4   7   0 2037.63   41.56
   4  -7   0 2098.46   48.51
   4   7   0 2063.03   55.66
   4   7   0 2083.74   41.20
  -4  -7   0 2108.78   43.93
  -4   7   0 2139.71   45.57
   4  -7   0 2193.85   59.57
   4  -7   1  303.07   23.05
  -4   7  -1  336.01   20.77
  -4   7  -1  309.03   14.54
   4  -7   1  315.30   18.05
   4   7   1  319.20   23.11
   4   7   1  309.06   18.63
  -4  -7  -1  334.05   20.21
   4  -7   2   10.00    4.24
   4   7   2    3.30    4.94
  -4   7  -2    5.76    2.58
   4  -7   2    7.40    6.66
   4   7   2    8.23    6.52
   4  -7   3    6.95    3.12
   4   7   3    4.69    6.81
   4   7   3    2.86    5.48
   4  -7   3    8.67    7.43
   4  -7   4  676.10   39.80
   4   7   4  667.95   36.20
   4   7   4  680.24   36.90
   4  -7   5   21.10    9.57
   4   7   5   24.40    8.36
   4   7   5   18.20    7.84
   4  -7   6    8.61    8.06
   4   7   6    6.14    5.75
   4   7   6    1.46    5.13
   4  -7   7   87.93   18.39
   4   7   7   68.02   15.12
  -4  -8  11   46.97   12.55
  -4   8  11   43.37   13.43
  -4  -8  10   -0.94    7.37
  -4   8  10    8.83    7.64
  -4   8  10  -18.24    8.56
  -4  -8   9  363.65   32.61
  -4   8   9  338.52   28.46
  -4   8   9  365.89   30.47
  -4  -8   8   14.30    9.65
  -4   8   8    0.63    5.86
  -4   8   8   14.59    8.12
  -4  -8   7  182.80   10.78
  -4  -8   7  176.69   21.04
  -4   8   7  177.80   19.32
  -4   8   7  143.50   18.35
   4   8  -6  100.21   14.06
  -4  -8   6  110.67   16.51
  -4  -8   6   81.94    5.30
  -4   8   6   94.23   13.90
  -4  -8   6   93.33    5.18
  -4   8   6   92.37   14.90
  -4  -8   5 2755.87   75.39
   4   8  -5 2877.55   70.15
  -4   8   5 2681.16   67.39
  -4   8   5 2811.22   70.58
  -4  -8   4  126.50   16.80
   4   8  -4  101.25   13.64
  -4   8   4  125.63   15.61
  -4   8   4  103.93   14.69
  -4  -8   3  446.66   29.46
   4   8  -3  413.90   26.20
  -4   8   3  420.07   26.74
  -4   8   3  459.06   27.01
   4  -8  -3  408.39   26.32
  -4  -8   2  182.39   18.75
  -4   8   2  155.22   14.21
   4   8  -2  171.99    5.65
  -4   8   2  164.55    8.42
   4   8  -2  170.74   17.00
  -4   8   2  216.42   18.35
  -4  -8   2  181.30    8.34
  -4   8   2  169.68   17.42
   4  -8  -2  159.34   16.86
  -4   8   1  798.86   23.68
   4  -8  -1  809.39   32.72
  -4   8   1  767.08   28.44
   4   8  -1  857.47   36.72
   4   8  -1  808.98   21.18
  -4  -8   1  784.85   23.05
  -4   8   1  787.46   36.27
   4  -8  -1  839.28   37.94
  -4  -8   1  780.50   37.11
   4  -8   0  290.04   18.96
  -4   8   0  270.68   16.44
  -4   8   0  257.88   15.12
   4   8   0  266.30   21.25
   4   8   0  238.93   14.46
  -4  -8   0  261.20   15.79
  -4   8   0  271.76   22.13
   4  -8   0  279.13   22.71
   4  -8   1  201.30   19.77
   4  -8   1  203.87   15.30
  -4   8  -1  193.85   15.97
  -4   8  -1  177.19   11.08
   4   8   1  177.23   18.06
   4   8   1  184.61   14.89
  -4  -8  -1  199.56   15.97
   4   8   2   19.49    7.75
   4  -8   2   19.12    5.08
  -4   8  -2   18.90    3.27
   4   8   2   21.53    6.93
   4  -8   2   20.73    8.31
   4   8   3    1.72    5.77
   4   8   3    7.50    5.72
   4  -8   3   10.36    4.08
   4  -8   3   11.42    8.04
   4   8   4    5.10    8.04
   4   8   4   -1.51    6.39
   4  -8   4   23.09    9.66
   4  -8   5  458.84   35.36
   4   8   5  343.60   28.43
   4   8   5  427.91   32.04
   4   8   6   19.61    8.91
   4   8   6   13.86    6.66
   4  -8   6   31.08   11.28
   4   8   7    1.41    7.20
   4   8   7    6.68    6.45
   4  -8   7   -2.37    7.51
  -4   9  11   81.55   16.40
  -4  -9  11  106.67   17.71
  -4  -9  10  123.71   21.14
  -4   9  10   92.64   16.63
  -4  -9   9  224.61   26.45
  -4   9   9  197.70   22.51
  -4   9   9  215.68   23.90
  -4  -9   8  146.94   20.92
  -4   9   8  160.08   20.14
  -4   9   8  136.68   17.96
  -4  -9   7  156.83   20.61
  -4   9   7  157.92   18.44
  -4   9   7  162.12   19.85
   4   9  -6   44.32   10.12
  -4  -9   6   33.32   10.61
  -4   9   6   35.97    9.46
  -4   9   6   63.72   12.97
  -4  -9   5  303.93   26.16
   4   9  -5  315.67   23.93
  -4   9   5  312.13   24.32
  -4   9   5  303.71   24.33
  -4  -9   4  749.32   39.66
   4   9  -4  849.33   38.42
  -4   9   4  801.50   37.57
  -4   9   4  769.47   37.10
  -4  -9   3 1322.13   51.42
   4   9  -3 1296.94   46.75
  -4   9   3 1299.06   45.87
  -4   9   3 1329.97   48.29
   4  -9  -3 1335.10   49.06
  -4   9   2   48.39    4.51
   4   9  -2   38.93    3.21
  -4  -9   2   33.39    9.60
   4   9  -2   55.66   11.21
   4  -9  -2   41.07   10.09
  -4   9   2   44.63   10.22
  -4  -9   2   45.78    4.76
  -4   9   2   37.02    9.59
  -4   9   1  102.67    8.70
  -4   9   1  108.56   11.13
   4   9  -1   88.84    7.56
   4   9  -1   97.12   13.58
  -4  -9   1  109.31    9.13
   4  -9  -1  100.58   14.84
  -4  -9   1   95.75   14.29
  -4   9   1  101.70   14.75
   4  -9   0 1605.52   45.87
  -4   9   0 1652.00   40.65
  -4   9   0 1553.40   37.28
   4   9   0 1654.69   38.09
   4   9   0 1570.80   52.04
  -4  -9   0 1650.99   40.54
  -4   9   0 1682.52   55.35
   4  -9   0 1630.10   54.97
   4  -9   1  183.63   15.07
  -4   9  -1  209.20   16.87
   4   9   1  218.19   20.60
  -4   9  -1  207.04   12.03
  -4  -9  -1  258.67   18.49
   4  -9   1  234.78   21.84
   4  -9   2   75.57    9.67
  -4   9  -2   67.50    5.27
   4   9   2   90.87   14.36
   4   9   2   94.58   12.50
   4  -9   2  108.35   16.04
   4  -9   3   25.69    5.76
   4   9   3   17.61    8.37
   4   9   3   31.88    9.16
   4  -9   3   35.59    9.55
   4  -9   4  693.85   41.80
   4   9   4  631.35   37.81
   4   9   4  647.02   36.89
   4   9   5    8.00    8.40
   4   9   5    0.66    5.73
   4  -9   5    1.81    8.01
   4   9   6   23.66   10.07
   4   9   6   18.63    8.62
   4  -9   6   20.51   10.13
   4   9   7   95.48   18.23
   4   9   7   81.50   16.32
  -4  10  11   24.28   10.79
  -4 -10  11   72.97   15.39
  -4 -10  10   96.85   19.08
  -4  10  10   90.42   17.59
  -4 -10   9   21.81   11.40
  -4  10   9   24.59    9.84
  -4 -10   8   77.50   15.60
  -4  10   8  113.31   17.44
  -4  10   8   86.90   15.90
   4  10  -7   15.38    7.21
  -4 -10   7   35.58   11.73
  -4  10   7   23.55   10.41
  -4  10   7   29.04    9.36
   4  10  -6   12.45    5.97
  -4 -10   6    5.41    8.31
  -4  10   6   12.60    7.02
  -4  10   6    5.57    6.35
  -4 -10   5  176.34   21.13
   4  10  -5  214.78   20.26
  -4  10   5  194.97   20.42
  -4  10   5  190.76   19.87
  -4 -10   4   54.71   12.83
  -4  10   4   65.02   13.30
   4  10  -4   76.56   12.79
  -4  10   4   46.93   10.82
  -4 -10   3  212.55   21.95
   4  10  -3  193.04   19.20
  -4  10   3  217.41   21.09
   4 -10  -3  216.97   21.46
  -4 -10   2  600.84   35.04
  -4  10   2  632.88   14.88
   4  10  -2  612.22   32.89
   4  10  -2  629.34   13.88
  -4  10   2  578.70   33.46
  -4 -10   2  578.32   17.47
   4 -10  -2  615.95   34.79
   4  10  -1    8.36    3.15
  -4 -10   1    8.46    7.40
  -4  10   1   10.95    4.70
   4  10  -1    6.61    5.96
  -4  10   1   11.92    3.67
   4 -10  -1    8.34    6.70
  -4 -10   1   12.60    4.12
  -4  10   1    9.90    7.46
  -4  10   0 1046.69   32.55
  -4  10   0  945.99   29.99
   4  10   0 1034.57   43.61
   4  10   0  987.02   32.21
  -4 -10   0 1068.23   33.50
  -4  10   0 1052.25   45.23
   4 -10   0 1051.87   45.91
  -4  10  -1   55.88    6.61
   4  10   1   76.07   13.07
  -4  10  -1   52.11    8.77
   4  10   1   62.46   10.02
   4 -10   1   60.61    9.69
   4 -10   1   55.85   11.98
  -4 -10  -1   65.33   10.00
   4 -10   2 1593.79   44.26
   4  10   2 1520.30   55.88
   4  10   3   82.97   14.38
   4 -10   3  116.63   17.41
   4 -10   3   98.06   10.39
   4  10   4   49.96   12.15
   4  10   4   65.28   13.60
   4 -10   4   79.52   15.68
   4  10   5    2.77    6.13
   4  10   5   14.68    8.57
   4 -10   5    1.32    7.75
   4 -10   6 1100.17   59.35
   4  10   6  986.43   53.39
   4  10   7  143.11   22.71
   4  10   7   88.14   17.25
  -4 -11  10   68.85   17.76
  -4  11  10   68.14   14.90
  -4 -11   9   65.51   15.88
  -4  11   9   53.00   13.71
  -4 -11   8    6.80    7.39
  -4  11   8   -1.36    9.05
  -4 -11   7  842.82   48.26
   4  11  -7  844.93   41.94
  -4  11   7  817.82   43.72
   4  11  -6  160.66   18.76
  -4 -11   6  147.48   20.45
  -4  11   6  135.63   18.16
   4  11  -5   49.40   11.25
  -4 -11   5   65.77   14.57
  -4  11   5   75.52   13.81
   4  11  -4   16.66    7.95
  -4 -11   4   24.72    9.68
  -4  11   4   17.85    8.78
  -4 -11   3 3019.48   81.71
   4  11  -3 2920.52   73.33
  -4  11   3 2907.98   76.52
   4 -11  -3 2829.22   76.18
  -4 -11   2 1058.66   47.34
  -4  11   2 1061.96   18.68
   4  11  -2 1085.90   44.60
   4  11  -2 1083.70   23.68
  -4  11   2 1070.37   46.87
  -4 -11   2  964.37   24.49
   4 -11  -2 1024.01   46.13
   4  11  -2  978.05   21.58
  -4  11   1  122.67    9.62
  -4 -11   1   99.11   15.27
   4  11  -1   83.05   13.60
   4  11  -1  108.04    9.78
   4 -11  -1  112.83   16.52
  -4 -11   1   97.86    9.55
   4  11  -1   87.52    8.74
  -4  11   1   88.22   14.77
  -4  11   0  485.02   22.41
  -4  11   0  482.93   21.73
   4  11   0  431.53   29.39
   4  11   0  464.73   22.85
  -4 -11   0  458.59   23.01
  -4  11   0  487.83   31.97
   4 -11   0  486.18   32.21
  -4  11  -1  111.90   12.70
  -4  11  -1  130.62   10.15
   4  11   1  122.65   16.30
   4  11   1  137.24   14.26
  -4 -11  -1  131.82   14.05
   4 -11   1  107.99   16.27
  -4  11  -1  132.10   17.50
   4 -11   2  430.16   31.57
   4  11   2  384.64   29.48
   4  11   2  412.58   26.65
   4 -11   2  394.03   23.36
   4 -11   3  387.49   31.45
   4  11   3  382.91   30.41
   4 -11   4  180.83   22.70
   4  11   4  152.26   20.59
   4  11   5  188.34   22.46
   4  11   5  151.40   21.16
   4 -11   5  150.18   22.14
   4  11   6   32.74   11.41
   4  11   6   28.71   10.44
   4 -11   6    1.62    6.59
   4  11   7  417.35   37.08
  -4  12  10   41.44   12.86
  -4 -12   9   82.83   18.71
  -4  12   9   65.75   14.96
  -4 -12   8   12.82    7.17
  -4  12   8    7.72    6.75
  -4 -12   7  646.54   43.60
   4  12  -7  657.03   37.69
  -4  12   7  680.29   41.16
   4  12  -6   46.40   10.88
  -4 -12   6   66.36   14.53
  -4  12   6   53.55   12.65
  -4 -12   5  688.89   41.77
   4  12  -5  675.63   37.10
  -4  12   5  639.13   38.08
  -4 -12   4  830.83   45.05
   4  12  -4  824.17   40.30
  -4  12   4  777.83   41.36
  -4 -12   3   47.04   12.20
   4  12  -3   70.76   12.39
   4 -12  -3   64.22   13.03
   4  12  -3   54.94    3.95
  -4  12   3   54.63   12.76
  -4 -12   2  388.94   29.88
  -4  12   2  365.45   10.66
   4  12  -2  428.10   28.95
   4  12  -2  428.56   16.15
  -4  12   2  419.40   30.60
  -4 -12   2  417.01   17.22
   4 -12  -2  380.53   29.01
   4  12  -2  415.02   15.45
  -4 -12   1  407.29   30.28
  -4  12   1  419.81   17.76
   4  12  -1  383.89   28.07
   4  12  -1  418.25   19.59
  -4 -12   1  376.60   19.32
  -4  12   1  371.64   28.93
   4  12  -1  392.66   18.79
   4 -12  -1  378.42   29.61
  -4  12   0  143.01   12.49
   4  12   0  106.67   16.01
  -4  12   0  144.71   12.64
   4  12   0  132.81   13.01
  -4 -12   0  139.38   13.58
   4 -12   0  138.92   18.16
  -4  12   0  153.70   19.12
   4  12   0  114.19   11.80
  -4 -12   0  147.62   18.81
  -4  12  -1   30.90    5.51
   4  12   1   27.28    9.41
  -4  12  -1   26.83    6.81
   4 -12   1   19.77    8.27
   4  12   1   27.02    7.20
  -4  12  -1   20.10    9.51
   4  12   2  242.87   24.25
   4  12   2  241.35   21.14
   4 -12   2  238.77   24.49
   4  12   3   10.12    6.51
   4  12   3    6.22    6.41
   4 -12   3   -4.85    7.04
   4  12   4   16.51    9.31
   4 -12   4   25.41   11.88
   4  12   5  280.67   29.05
   4  12   5  335.23   30.14
   4  12   6  168.14   23.56
   4  12   6  159.87   22.81
   4 -12   6  135.21   22.63
   4  12   7   38.44   12.84
  -4  13  10   66.13   16.09
  -4 -13   9   18.90   10.00
  -4  13   9   16.57    7.16
  -4 -13   8  410.25   37.10
  -4  13   8  407.56   34.23
   4  13  -7    2.78    6.12
  -4 -13   7   14.94   11.88
  -4  13   7   -8.30    8.06
   4  13  -6   -7.34    6.65
  -4 -13   6    0.27    7.10
  -4  13   6    6.54    7.24
   4  13  -5   17.63    7.89
  -4 -13   5   -2.02    8.27
  -4  13   5    2.10    6.46
  -4 -13   4  249.12   25.71
   4  13  -4  280.00   24.34
  -4  13   4  208.65   22.38
  -4 -13   3    7.26    7.00
   4  13  -3    5.42    7.23
   4 -13  -3    7.59    7.29
   4  13  -3    2.47    1.90
  -4  13   3    4.51    8.39
  -4  13   2   81.98    4.85
  -4 -13   2   79.73   15.38
   4  13  -2   99.27   14.90
   4  13  -2   92.92    8.60
   4 -13  -2   68.63   13.84
  -4 -13   2  100.75    9.25
  -4  13   2   89.38   14.91
   4  13  -2   96.95    8.36
  -4 -13   1  474.09   33.19
  -4  13   1  487.33   19.53
   4  13  -1  458.19   31.11
   4  13  -1  478.94   21.83
  -4 -13   1  486.68   22.99
  -4  13   1  470.33   33.17
   4  13  -1  473.38   21.90
   4 -13  -1  466.04   33.45
  -4  13   0 1195.19   36.37
  -4  13   0 1147.20   35.72
   4  13   0 1111.15   49.33
   4  13   0 1127.58   37.67
  -4 -13   0 1089.41   37.63
  -4  13   0 1204.96   52.92
   4  13   0 1159.29   38.00
   4 -13   0 1127.53   51.76
  -4 -13   0 1125.82   50.48
  -4  13  -1   -1.81    2.59
   4  13   1    6.74    7.64
   4 -13   1  -12.76    7.77
   4  13   1    1.28    4.40
  -4  13  -1    2.30    6.74
   4  13   2   29.00   10.71
   4  13   2   25.32    8.17
   4 -13   2   40.92   12.23
  -4  13  -2   10.46    7.17
   4  13   3    5.73    5.81
   4  13   3    4.13    5.65
   4 -13   3   14.50    8.61
   4 -13   4  581.17   41.62
   4  13   4  487.76   37.45
   4  13   4  559.72   37.61
   4  13   5   85.58   17.35
   4 -13   5  118.57   20.87
   4  13   6  105.39   19.40
   4  13   6  116.74   19.90
   4 -13   6  135.77   22.53
   4  13   7    5.08    6.93
  -4 -14   9  285.71   33.03
  -4  14   9  245.93   28.49
  -4 -14   8    7.76    8.40
  -4  14   8   11.53    9.45
   4  14  -7    4.40    6.12
  -4 -14   7    5.18    8.30
  -4  14   7   11.46    7.51
   4  14  -6   23.93    9.16
  -4 -14   6   25.68   11.12
  -4  14   6    5.22    7.53
   4  14  -5   28.03    9.66
  -4 -14   5   25.72   11.18
  -4  14   5   26.65    9.75
  -4 -14   4   93.77   16.74
   4  14  -4   73.81   13.27
   4  14  -4   69.88    3.89
  -4  14   4   81.97   15.07
  -4 -14   3  359.06   30.62
   4  14  -3  339.72   11.95
   4  14  -3  340.09   27.30
   4  14  -3  372.70   14.18
  -4  14   3  355.22   29.47
   4 -14  -3  374.50   30.96
  -4 -14   2    4.80    7.47
   4  14  -2   -0.68    6.87
   4 -14  -2   -3.21    7.43
   4  14  -2    2.78    3.23
   4  14  -2   -2.77    2.85
  -4  14   2    7.46    6.94
  -4 -14   2   -1.43    2.88
  -4 -14   1   34.76   11.35
  -4  14   1   28.81    5.16
   4  14  -1   28.65    9.51
   4 -14  -1   27.29   10.72
   4  14  -1   34.68    6.87
   4  14  -1   34.83    6.84
  -4 -14   1   39.10    7.58
  -4  14   1   35.01   10.59
  -4 -14   0    1.81    7.16
   4  14   0    5.35    6.22
   4  14   0    5.30    3.79
  -4  14   0    3.25    3.41
   4 -14   0   -1.97    6.48
   4  14   0    3.16    3.69
  -4 -14   0   -3.01    4.10
  -4  14   0    2.22    6.46
  -4  14  -1  970.05   29.25
   4  14   1 1085.66   42.08
  -4  14  -1 1037.29   51.51
   4 -14   1  995.83   50.92
   4 -14   2  639.20   34.24
   4  14   2  615.10   40.35
   4  14   2  716.74   37.26
  -4  14  -2  721.82   43.84
   4 -14   2  712.17   44.34
   4 -14   3  164.67   19.75
   4  14   3  171.84   22.21
   4  14   3  173.80   20.66
   4 -14   3  130.85   20.37
   4  14   4   89.42   17.37
   4  14   4   99.95   16.70
   4 -14   4   87.95   17.29
   4 -14   5  521.53   41.85
   4  14   5  430.77   37.68
   4  14   6  270.72   29.80
   4  14   6  210.70   27.79
  -4  15   9   55.04   14.99
  -4 -15   8  592.85   46.00
   4  15  -8  585.69   38.02
  -4  15   8  623.46   44.30
   4  15  -7  125.68   18.39
  -4 -15   7  120.96   21.62
  -4  15   7  124.81   20.22
  -4 -15   6  215.21   26.48
  -4  15   6  244.74   26.71
   4  15  -6  228.53   23.82
  -4 -15   5  313.54   30.60
   4  15  -5  321.60   27.31
  -4  15   5  306.40   29.02
  -4 -15   4  330.87   30.80
   4  15  -4  355.98   28.51
  -4  15   4  361.61   31.15
   4  15  -3  103.18   15.78
   4 -15  -3   63.89   14.41
  -4 -15   3   58.07   15.11
   4  15  -3   61.36    6.67
  -4  15   3   62.68   13.51
  -4 -15   2  595.59   39.65
   4  15  -2  596.87   36.82
   4  15  -2  630.35   24.04
  -4  15   2  533.62   37.10
   4 -15  -2  591.00   39.43
   4  15  -2  596.11   22.81
  -4 -15   1  367.23   31.16
   4  15  -1  389.87   30.54
   4  15  -1  455.35   23.38
  -4 -15   1  408.70   22.86
  -4  15   1  452.94   34.30
   4 -15  -1  432.75   33.96
   4  15  -1  405.17   22.21
   4  15   0  143.02   19.32
  -4 -15   0  104.71   17.15
   4  15   0  137.20   14.56
   4 -15   0  112.10   18.90
   4  15   0  131.77   14.20
  -4  15   0  101.94   17.64
  -4 -15  -1   27.07    9.81
   4  15   1   57.27   13.72
   4 -15   1   54.67   13.03
   4  15   1   48.85   10.55
  -4  15  -1   44.32   12.55
   4  15   2   14.95    8.31
   4 -15   2   29.07   11.95
   4  15   2   14.26    7.16
   4 -15   2   29.88    9.13
  -4  15  -2   22.79   11.25
   4 -15   3  575.46   36.32
   4  15   3  642.51   44.06
   4  15   3  655.44   39.37
  -4  15  -3  688.57   45.70
   4 -15   3  639.97   44.02
   4  15   4    2.62    7.30
   4  15   4   11.46    8.49
   4 -15   4    5.20    7.45
   4 -15   4  -10.08    9.43
   4  15   5   25.84   10.16
   4  15   5   14.39    9.44
   4 -15   5   10.56    7.91
   4  15   6  141.51   23.13
   4  16  -8   52.52   12.39
  -4 -16   8   59.18   17.01
  -4  16   8   63.03   15.55
   4  16  -7  117.48   18.27
  -4 -16   7  141.26   24.03
  -4  16   7  117.91   20.21
  -4 -16   6  969.46   56.05
   4  16  -6  999.61   49.02
  -4  16   6  978.81   53.57
   4  16  -5  124.71   18.29
  -4 -16   5  133.41   20.47
  -4  16   5  156.66   22.41
   4  16  -4    6.24    6.67
  -4 -16   4    1.56    8.67
  -4  16   4    8.40    6.15
   4  16  -3  143.81   19.18
  -4 -16   3  122.50   19.36
   4 -16  -3  167.30   22.14
   4  16  -3  126.24   10.08
  -4  16   3  163.64   21.52
  -4 -16   2  623.80   41.83
   4  16  -2  573.32   37.38
   4  16  -2  612.26   25.43
  -4  16   2  621.83   40.92
   4 -16  -2  644.05   42.34
  -4 -16   1   33.36   11.73
   4  16  -1   41.90   11.05
   4 -16  -1   36.36   12.23
   4  16  -1   22.00    5.83
  -4  16   1   26.73   10.72
   4  16   0  167.40   21.25
  -4 -16   0  138.61   20.30
   4  16   0  175.91   16.86
   4 -16   0  159.95   21.84
  -4  16   0  173.22   22.73
  -4 -16  -1   -2.27    7.45
   4  16   1    4.67    6.51
   4 -16   1   10.17    8.90
   4 -16   1   -5.63    4.58
   4  16   1    2.33    4.90
  -4  16  -1    2.94    7.62
   4  16   2  164.81   22.61
   4 -16   2  181.11   19.21
   4  16   2  199.91   21.13
  -4  16  -2  234.94   27.41
   4 -16   2  269.71   29.21
   4  16   3   95.92   17.81
   4  16   3   86.16   15.91
   4 -16   3   80.32   17.46
   4 -16   3   70.74   13.52
  -4  16  -3  107.44   19.82
   4  16   4   60.07   16.16
   4  16   4  103.90   18.87
   4 -16   4   52.81   13.57
   4 -16   4   64.23   16.66
  -4  16  -4   61.55   15.88
   4  16   5   11.28    9.54
   4  16   5    5.37    7.61
   4 -16   5    1.25    6.25
   4 -16   5    3.52    9.95
   4  17  -8   85.62   15.48
  -4  17   8   57.02   15.90
   4  17  -7   93.25   16.83
  -4 -17   7   75.11   18.54
  -4  17   7   84.81   17.60
   4  17  -6   27.06    9.66
  -4 -17   6   54.61   16.14
  -4  17   6   51.45   14.31
  -4 -17   5  113.46   21.06
   4  17  -5  136.20   19.25
  -4  17   5  100.89   18.52
  -4 -17   4  223.55   27.01
   4  17  -4  209.23   23.34
  -4  17   4  232.71   26.81
   4  17  -3    2.74    6.20
   4 -17  -3   -5.59    8.21
  -4 -17   3  -10.26    8.72
  -4  17   3    8.07    7.79
  -4 -17   2   13.67    8.94
   4 -17  -2   33.05   12.55
   4  17  -2   11.03    7.41
   4  17  -2   22.46    5.92
  -4  17   2   34.45   11.37
  -4 -17   1  229.21   25.95
   4  17  -1  247.81   25.92
   4  17  -1  262.74   19.36
  -4  17   1  270.62   28.27
   4 -17  -1  276.14   28.84
  -4 -17   0  391.92   33.60
   4  17   0  324.76   29.78
   4  17   0  323.60   23.48
  -4  17   0  324.63   31.22
   4 -17   0  290.39   29.70
   4 -17   1  196.25   18.12
  -4 -17  -1  197.84   23.95
   4  17   1  163.17   23.14
   4  17   1  190.21   19.49
  -4  17  -1  219.71   26.28
   4 -17   1  217.78   26.58
  -4 -17  -2   14.89    9.64
   4  17   2    1.31    8.62
   4 -17   2    1.41    8.68
   4 -17   2    9.77    5.28
   4  17   2   13.12    7.25
  -4  17  -2   14.06    8.90
   4 -17   3  252.96   24.98
   4  17   3  299.35   31.82
   4  17   3  314.31   29.03
  -4  17  -3  320.79   32.84
   4 -17   3  289.60   31.55
   4  17   4   -0.72    7.19
   4  17   4    1.30    7.48
   4 -17   4   13.50   10.49
   4 -17   4    5.15    6.78
  -4  17  -4    2.61    7.54
   4  17   5   36.33   14.94
   4  17   5   59.28   14.79
   4 -17   5   51.15   14.14
   4  18  -8    8.65    5.94
   4  18  -7   66.50   15.03
  -4 -18   7   60.12   16.86
  -4  18   7   72.77   17.08
  -4 -18   6    5.80    8.96
  -4  18   6   10.39    8.94
   4  18  -6    8.24    7.67
  -4 -18   5  313.97   32.95
   4  18  -5  331.06   29.73
  -4  18   5  322.35   32.38
   4  18  -4    9.53    7.71
  -4 -18   4   10.44    9.65
  -4  18   4   19.89   10.92
  -4 -18   3  300.32   31.08
   4  18  -3  298.00   28.29
  -4  18   3  326.13   31.61
   4 -18  -3  335.19   32.64
  -4 -18   2   17.18    9.93
   4  18  -2   12.02    7.36
   4 -18  -2   33.24   13.19
   4  18  -2   23.52    6.35
  -4  18   2    9.88    8.67
   4  18  -1   75.63   15.06
   4 -18  -1  100.17   18.71
   4  18  -1   99.03   12.57
  -4  18   1   84.15   17.42
  -4 -18   1  104.54   18.84
  -4 -18   0    0.65    5.99
   4  18   0    7.15    7.78
   4 -18   0   19.67   11.80
   4 -18   0   13.07    5.21
   4  18   0    4.53    4.84
  -4  18   0   15.80   10.46
  -4 -18  -1  562.83   41.11
   4 -18   1  559.76   30.95
   4  18   1  511.02   39.82
   4  18   1  563.07   34.23
  -4  18  -1  599.97   43.72
   4 -18   1  669.30   46.91
  -4 -18  -2   72.69   16.10
   4  18   2   65.70   15.53
   4 -18   2   80.50   16.98
   4 -18   2   70.93   12.90
   4  18   2   70.16   13.85
  -4  18  -2   88.24   17.78
   4  18   3   93.37   19.76
   4 -18   3  103.26   19.87
   4 -18   3   74.10   14.47
   4  18   3   77.37   15.63
  -4  18  -3   72.85   17.28
   4  18   4   24.11   11.75
   4 -18   4   10.80   10.39
   4  18   4   17.33    9.02
   4 -18   4   15.18    8.97
  -4  18  -4   20.55   12.41
   4 -18   5  254.48   29.94
   4  18   5  250.35   29.69
   4  19  -7   51.56   13.26
  -4  19   7   54.47   15.95
   4  19  -6  186.32   23.06
  -4 -19   6  173.57   26.07
  -4  19   6  154.94   23.50
   4  19  -5   27.53   11.69
  -4 -19   5   40.69   13.54
  -4  19   5   23.66   11.82
  -4 -19   4  299.96   32.31
   4  19  -4  260.21   26.85
  -4  19   4  325.95   33.29
   4 -19  -3   48.19   13.99
   4  19  -3   42.23   10.96
  -4 -19   3   76.52   17.03
  -4  19   3   64.03   15.30
  -4 -19   2   -1.83    9.63
   4  19  -2   -7.84   10.17
   4 -19  -2   -4.26    7.28
  -4  19   2    6.01    8.49
  -4 -19   1  482.11   39.05
   4  19  -1  576.80   41.00
   4  19  -1  611.68   31.62
  -4  19   1  603.30   43.87
   4 -19  -1  565.06   42.74
  -4 -19   0  181.36   24.44
   4  19   0  169.04   23.29
   4  19   0  161.64   17.83
   4 -19   0  161.89   23.73
  -4  19   0  220.68   27.67
  -4 -19  -1    9.79    8.43
   4  19   1    0.60    6.78
   4 -19   1   -1.39   10.69
   4 -19   1    8.45    5.86
   4  19   1    0.45    5.44
  -4  19  -1    8.33    8.60
  -4 -19  -2    2.53    8.61
   4  19   2  -12.05    9.14
   4 -19   2    5.19    5.58
   4  19   2    7.82    6.97
  -4  19  -2   -4.11    7.96
  -4 -19  -3   16.47   10.26
   4  19   3    8.99    8.94
   4 -19   3    4.90    9.42
   4 -19   3   -5.96    5.70
   4  19   3    8.06    7.97
  -4  19  -3  -12.94    9.55
   4  19   4   61.29   15.08
   4 -19   4   63.18   15.13
   4 -19   5  167.74   24.42
   4  20  -7   84.75   16.61
   4  20  -6  345.02   31.75
  -4 -20   6  283.96   34.34
  -4  20   6  346.15   35.73
  -4 -20   5  370.61   37.01
   4  20  -5  360.11   32.34
  -4  20   5  376.17   36.64
   4  20  -4  109.20   18.60
  -4 -20   4   73.63   17.81
  -4  20   4   64.24   15.10
   4 -20  -3   -0.87    7.78
  -4 -20   3   10.20   11.72
   4  20  -3   21.30   10.88
  -4  20   3    5.08    7.32
  -4 -20   2  481.24   39.98
   4  20  -2  443.77   36.56
  -4  20   2  486.97   40.22
   4 -20  -2  456.17   39.38
  -4 -20   1  222.59   27.58
   4  20  -1  185.74   24.14
  -4  20   1  277.15   30.82
   4 -20  -1  238.13   29.27
  -4 -20   0   14.88    9.29
   4  20   0    2.05    6.84
   4 -20   0   13.68    8.89
   4  20   0    5.68    5.03
  -4  20   0    1.56    6.16
  -4 -20  -1    4.03    8.05
   4  20   1    5.64    9.90
   4 -20   1    5.27    7.99
   4  20   1   26.58    8.80
  -4  20  -1    7.26    9.16
  -4 -20  -2   19.60   10.16
   4  20   2   10.57    8.82
   4 -20   2   19.68   12.80
   4 -20   2    1.90    4.71
   4  20   2   38.16   10.91
  -4  20  -2    1.85    8.03
  -4 -20  -3    5.42    8.39
   4 -20   3   29.34   12.83
   4 -20   3   31.30   10.04
   4  20   3   45.22   12.23
  -4  20  -3   31.01   14.19
  -4 -20  -4   30.48   14.76
   4  20   4   17.72    9.36
   4 -20   4   -2.87    5.69
   4 -20   5   47.90   15.14
   4  21  -7   71.45   14.96
   4  21  -6  -11.94    8.04
   4  21  -5   44.89   14.01
  -4 -21   5   40.79   15.08
  -4  21   5   32.36   12.91
   4  21  -4  -11.94    8.74
  -4 -21   4   17.96   12.54
  -4  21   4   -7.02    9.21
  -4 -21   3  268.69   31.11
   4  21  -3  312.61   31.00
  -4  21   3  337.59   34.43
   4 -21  -2  117.28   21.07
  -4 -21   2  120.38   21.20
   4  21  -2  143.90   21.98
  -4  21   2  109.77   20.26
  -4 -21   1  247.80   29.19
   4  21  -1  209.10   26.49
  -4  21   1  273.31   30.87
   4 -21  -1  265.46   30.80
  -4 -21   0   -6.20    6.89
   4  21   0  -10.85    9.16
   4 -21   0    3.82    8.12
   4  21   0   -0.55    4.62
  -4 -21  -1    2.40    7.35
   4  21   1    4.25    8.03
   4 -21   1    4.93    8.90
   4  21   1    4.14    4.82
  -4  21  -1   18.27   10.57
  -4 -21  -2   80.22   18.00
   4  21   2   60.94   16.18
   4 -21   2   81.50   20.42
   4  21   2   90.50   16.00
  -4  21  -2   86.51   19.60
  -4 -21  -3  394.68   37.84
   4  21   3  327.70   32.05
   4  21   4   55.78   14.67
   4 -21   4   48.88   13.10
   4  22  -6   93.13   17.35
   4  22  -5   15.79    8.28
   4  22  -4   21.91    9.96
  -4 -22   4   41.90   15.83
  -4  22   4    9.35   10.59
   4  22  -3    5.11    7.28
  -4 -22   3    4.30    8.71
  -4  22   3    3.35    8.55
  -4 -22   2  281.71   32.28
   4  22  -2  247.16   28.76
   4 -22  -2  290.22   33.52
  -4  22   2  221.55   28.76
  -4 -22   1   33.36   14.31
   4  22  -1   22.80   11.39
   4 -22  -1   43.19   14.96
  -4  22   1   28.77   12.84
  -4 -22   0  124.51   21.25
   4  22   0  121.24   20.56
   4 -22   0  105.90   20.64
  -4  22   0  113.11   21.63
  -4 -22  -1   56.24   14.57
   4 -22   1   57.10   16.16
  -4  22  -1   52.38   15.76
   4  22   2  164.20   21.83
  -4 -22  -2  203.63   27.84
  -4 -22  -3   83.37   18.25
   4  22   3   60.01   14.50
   4  23  -6   38.70   13.94
   4  23  -5    9.55    7.52
   4  23  -4   61.02   14.50
   4  23  -3  107.98   19.66
  -4 -23   3   91.94   20.28
   4  23  -2   -4.83    6.18
  -4 -23   2   -5.70    8.84
  -4 -23   1  -10.10   10.06
   4  23  -1   -9.59    8.34
  -4 -23   0  331.48   34.99
  -4 -23  -1   25.41    9.90
  -4 -23  -2  -14.45   10.88
   4  24  -4   21.46   11.88
  -4 -24   1  333.70   35.65
  -4 -24   0   10.40    9.77
  -5   0  11   58.49   13.42
  -5   0  10   -3.74    5.93
  -5   0  10  -20.13   10.95
  -5   0   9  255.72   25.66
  -5   0   9  288.49   23.71
  -5   0   8    3.26    6.33
  -5   0   8   -2.48    4.44
  -5   0   8   -0.60    3.23
  -5   0   7   28.47    7.74
  -5   0   7   23.53    5.95
  -5   0   7   33.56    6.25
  -5   0   7   19.88    9.72
   5   0  -7   22.83    5.74
  -5   0   6   -1.29    7.80
  -5   0   6    0.41    4.50
  -5   0   6   -4.58    3.26
  -5   0   6   -1.98    2.73
   5   0  -6   -0.42    2.51
  -5   0   5 3051.46   64.10
  -5   0   5 3046.09   73.39
  -5   0   5 3138.62   46.90
  -5   0   5 2972.24   50.56
  -5   0   4    4.33    4.46
  -5   0   4    2.72    3.22
  -5   0   4   -0.82    2.76
  -5   0   4    0.49    5.96
  -5   0   3   40.34    9.59
  -5   0   3   50.50    6.39
  -5   0   3   49.64    9.00
   5   0  -3   49.35    9.66
   5   0  -3   28.30    5.63
  -5   0   3   40.85    6.66
  -5   0   2    2.13    2.75
   5   0  -2    1.66    4.68
   5   0  -2    0.54    3.31
  -5   0   2   -3.41    4.79
  -5   0   2    3.38    3.84
   5   0  -1  707.06   28.19
   5   0  -1  746.67   31.74
  -5   0   1  760.18   27.41
  -5   0   1  736.51   31.61
  -5   0   1  777.96   30.99
   5   0   0    1.47    4.04
  -5   0   0   -4.56    3.76
  -5   0   0    2.78    4.72
  -5   0   0    0.75    4.07
   5   0   0    3.78    4.31
   5   0   1    0.90    5.33
   5   0   1    3.70    4.36
  -5   0  -1   -0.28    3.58
  -5   0  -1    1.26    3.30
   5   0   2    0.91    6.78
  -5   0  -2   -3.30    3.58
   5   0   2    0.82    3.76
   5   0   3  729.62   29.44
   5   0   3  699.23   37.63
   5   0   4    1.00    6.87
   5   0   4   -1.90    3.91
   5   0   5   27.28   11.03
   5   0   6   -3.05    6.28
  -5   1  11    6.58    8.39
  -5  -1  11   15.13    9.61
  -5   1  10  495.00   36.58
  -5  -1  10  503.23   37.28
  -5  -1  10  603.21   36.82
  -5  -1   9   29.95   10.04
  -5  -1   9   37.31   10.01
  -5   1   9   55.60   10.74
  -5   1   9   31.91   10.69
  -5   1   8   -3.44    6.99
  -5  -1   8    8.71    6.75
  -5   1   8    0.52    4.06
  -5  -1   8    6.30    3.61
  -5   1   8    2.66    3.71
  -5  -1   8    0.18    8.62
  -5  -1   7  166.06   16.79
  -5   1   7  152.03   15.02
  -5   1   7  175.40   20.43
  -5  -1   7  174.17   20.64
  -5  -1   7  148.71   11.39
  -5   1   7  165.59   13.65
  -5   1   7  134.97   14.44
   5  -1  -7  151.45   14.84
   5   1  -7  158.64   13.19
   5  -1  -7  149.82   15.88
  -5  -1   6  204.39   18.07
  -5   1   6  209.94   16.63
  -5   1   6  205.36   20.48
  -5  -1   6  189.92   20.10
  -5  -1   6  209.48   11.86
  -5   1   6  204.72   13.98
   5  -1  -6  219.03   15.97
  -5   1   6  203.91   16.23
  -5  -1   6  214.50   14.39
  -5  -1   5  185.77   11.40
  -5  -1   5  186.15   17.18
  -5   1   5  184.54   15.57
  -5  -1   5  173.97   10.12
  -5   1   5  193.16   13.16
  -5   1   5  159.89   18.09
  -5  -1   5  142.10   16.80
  -5   1   5  166.80   13.24
   5   1  -4   -0.91    5.71
  -5  -1   4   -0.91    5.45
  -5  -1   4   -2.28    5.19
  -5   1   4   -1.43    3.70
  -5  -1   4    1.99    2.23
  -5   1   4    1.73    2.99
  -5   1   4    0.83    2.97
  -5   1   4   -2.08    6.74
  -5  -1   4    2.94    2.47
  -5   1   3  206.64   16.55
  -5  -1   3  230.13   18.57
  -5   1   3  234.44   14.26
  -5  -1   3  215.85   11.59
   5   1  -3  213.52   18.69
  -5   1   3  219.89   18.62
  -5  -1   3  223.86   19.10
  -5  -1   3  218.93   13.54
  -5   1   3  198.22   14.67
   5   1  -3  227.99   13.32
   5  -1  -3  238.21   16.10
  -5   1   2   39.56    6.64
  -5  -1   2   43.00    8.49
  -5  -1   2   31.72    5.31
   5  -1  -2   26.74    7.58
   5   1  -2   40.33    8.65
   5  -1  -2   38.60    7.73
   5   1  -2   36.09    6.68
  -5   1   2   27.79    7.38
  -5   1   2   20.23    5.57
   5  -1  -1   32.28    7.72
   5   1  -1   40.44    8.90
  -5  -1   1   41.01    6.44
  -5   1   1   40.99    7.90
  -5   1   1   40.47    8.30
   5  -1  -1   43.78    8.10
   5   1  -1   43.92    7.47
  -5   1   1   46.58    7.67
  -5  -1   1   37.00    7.64
   5  -1   0  197.43   16.59
   5   1   0  199.26   15.94
  -5   1   0  188.98   14.54
   5  -1   0  175.31   14.92
   5   1   0  197.68   16.75
  -5   1   0  177.17   15.20
  -5   1   0  213.64   16.87
  -5  -1   0  211.67   17.77
  -5  -1   0  191.81   15.10
  -5  -1   0  214.30   15.60
   5  -1   1  158.25   16.27
   5   1   1  173.34   16.32
   5   1   1  172.00   15.23
   5  -1   1  162.22   14.23
  -5  -1  -1  181.46   13.32
  -5   1  -1  183.08   15.81
  -5   1  -1  174.20   13.01
   5  -1   2    2.98    5.19
   5   1   2   15.74    7.48
   5  -1   2    9.17    4.72
   5   1   2    5.18    5.64
  -5  -1  -2   13.77    4.29
  -5   1  -2    8.91    3.58
   5  -1   3   48.94   11.73
   5   1   3   42.32   10.40
   5   1   3   37.49    7.55
  -5  -1  -3   32.23    4.11
   5  -1   3   48.31    7.92
   5  -1   4  942.67   47.21
   5   1   4  915.37   46.11
   5  -1   4 1002.25   32.15
   5   1   4  936.86   34.69
   5  -1   5   23.82   10.04
   5   1   5   22.06    9.90
   5  -1   6  104.50   19.48
   5   1   6   71.34   15.34
  -5   2  11   19.88   11.11
  -5  -2  11   29.93   10.78
  -5  -2  10   72.44   15.80
  -5   2  10   66.40   15.36
  -5  -2  10  100.21   15.96
  -5  -2   9  248.32   23.17
  -5   2   9  218.57   19.24
  -5   2   9  216.96   18.87
  -5   2   9  179.51   22.28
  -5  -2   9  178.97   21.99
  -5   2   8  673.37   39.51
  -5  -2   8  625.22   35.03
  -5   2   8  635.89   30.28
  -5  -2   8  639.48   38.57
  -5   2   8  585.36   28.46
  -5   2   7    1.01    7.24
   5  -2  -7    3.80    3.68
  -5  -2   7   -6.75    9.00
  -5  -2   7   14.18    6.43
  -5   2   7    5.52    4.91
  -5   2   7   10.46    3.73
  -5   2   7    7.18    4.39
   5  -2  -7   -0.96    4.25
  -5   2   6    9.94    7.39
  -5  -2   6    4.48    6.04
  -5   2   6   12.33    5.15
  -5   2   6   14.13    5.86
  -5  -2   6   10.60    3.50
  -5  -2   6    3.40    6.37
  -5  -2   6    9.86    2.93
  -5   2   6   14.41    5.42
   5  -2  -6   13.06    5.94
  -5  -2   5    5.15    5.90
  -5   2   5   10.67    6.51
  -5   2   5   10.32    4.84
  -5   2   5   13.52    4.89
  -5  -2   5   15.45    2.73
  -5   2   5   10.78    4.79
  -5  -2   5   12.96    3.00
  -5   2   4   90.74   10.01
  -5   2   4   94.96   11.06
  -5  -2   4   98.66    6.50
   5   2  -4   90.01   12.83
  -5  -2   4   88.35   12.41
  -5   2   4   94.56   13.96
  -5  -2   4   87.08    6.34
  -5   2   4   81.45    9.76
  -5  -2   3   10.82    2.97
  -5   2   3   14.30    5.31
   5   2  -3    7.69    6.53
  -5   2   3    9.64    6.03
   5   2  -3    7.45    3.46
  -5  -2   3   16.44    6.94
   5  -2  -3    4.35    3.95
  -5  -2   3   11.10    3.79
  -5   2   3   10.65    5.04
  -5   2   3    9.25    3.66
  -5   2   2  184.02   14.02
  -5   2   2  189.91   16.55
  -5  -2   2  171.27   10.69
   5   2  -2  194.28   17.46
  -5   2   2  188.77   15.46
   5  -2  -2  209.94   16.58
   5   2  -2  166.33   12.09
   5   2  -1   66.68    8.39
  -5   2   1   67.93    9.59
   5  -2  -1   60.30    9.39
   5   2  -1   67.01   10.46
  -5  -2   1   66.58    8.00
  -5   2   1   60.02    9.20
   5  -2  -1   69.86   10.30
  -5   2   1   64.09    9.88
   5   2   0   18.54    5.84
  -5   2   0   16.68    5.78
   5  -2   0    7.40    4.52
   5   2   0    9.08    5.30
  -5   2   0    9.17    4.38
  -5   2   0   11.89    5.20
  -5  -2   0    9.78    4.29
   5  -2   0   10.03    5.68
   5   2   1   13.79    5.63
  -5   2  -1    8.76    4.27
   5  -2   1    8.18    4.72
   5   2   1   12.05    6.22
  -5   2  -1   15.57    5.47
  -5  -2  -1   10.39    4.71
   5  -2   1   12.67    6.92
   5  -2   2 1016.44   43.22
   5   2   2 1022.16   41.55
  -5  -2  -2 1075.11   28.67
   5  -2   2 1099.40   33.69
   5   2   2 1069.79   38.20
  -5   2  -2 1159.00   29.72
   5  -2   3  260.26   23.83
   5   2   3  280.91   23.76
   5  -2   3  263.86   15.90
   5   2   3  238.77   18.47
  -5  -2  -3  242.31   10.79
   5  -2   4   53.68   12.37
   5   2   4   58.55   13.11
   5   2   4   36.93    8.07
   5  -2   5   42.73   12.28
   5   2   5   29.27    9.64
   5  -2   6  647.58   45.02
   5   2   6  645.69   44.35
  -5  -3  11   23.06   10.02
  -5   3  11   13.00   10.31
  -5  -3  11   28.69   10.52
  -5   3  10   78.04   15.44
  -5  -3  10   70.21   13.71
  -5  -3  10   89.38   16.91
  -5   3   9   28.84    9.36
  -5  -3   9   23.56    9.74
  -5   3   9   37.11    8.82
  -5  -3   9   20.21    8.64
  -5  -3   8   12.88    7.83
  -5  -3   8   25.17    9.16
  -5   3   8   24.01    6.65
  -5   3   8   12.71    7.94
  -5   3   8   22.93    7.24
  -5   3   7  524.08   33.71
  -5  -3   7  556.32   32.56
  -5   3   7  581.46   25.63
  -5  -3   7  500.96   18.35
  -5   3   7  536.22   26.51
  -5  -3   7  482.42   32.67
   5  -3  -7  470.45   28.42
  -5  -3   6  573.08   32.21
  -5   3   6  525.82   32.71
  -5   3   6  551.40   23.63
  -5   3   6  496.03   24.39
   5  -3  -6  479.57   26.70
  -5   3   6  512.86   28.60
  -5  -3   6  528.57   16.93
  -5  -3   5    4.18    1.52
  -5   3   5   -6.16    8.37
   5   3  -5   -0.23    6.39
  -5  -3   5    1.72    5.54
  -5   3   5    2.46    3.77
  -5   3   5    2.78    4.02
  -5   3   5    5.24    5.00
  -5   3   4   47.48   10.33
   5   3  -4   61.37   11.30
  -5  -3   4   59.71   11.00
   5  -3  -4   71.26   10.41
  -5   3   4   54.28    8.09
  -5  -3   4   53.15    3.55
  -5  -3   4   48.99    3.35
  -5   3   4   61.83    9.19
  -5   3   4   53.56    8.56
  -5   3   3  541.48   24.16
  -5  -3   3  598.31   31.48
  -5   3   3  578.52   25.61
  -5   3   3  608.29   30.53
   5   3  -3  583.66   31.07
  -5  -3   3  510.68   16.41
  -5   3   3  537.16   26.20
   5   3  -3  572.17   16.02
   5  -3  -3  559.69   27.01
  -5  -3   3  578.60   14.77
  -5   3   2  123.37   13.76
  -5   3   2  111.22   11.69
   5   3  -2  101.12   13.32
  -5  -3   2  118.02    9.01
  -5   3   2   99.04   12.21
   5  -3  -2   97.48   12.21
   5   3  -2  110.41    9.20
  -5  -3   2  113.55   14.07
  -5   3   1  151.55   14.18
   5   3  -1  160.58   12.30
  -5   3   1  151.93   13.84
   5   3  -1  150.45   15.61
  -5   3   1  157.70   14.38
  -5  -3   1  164.34   12.46
   5  -3  -1  153.53   15.51
   5  -3   0  233.73   19.11
   5   3   0  252.57   17.25
   5  -3   0  244.25   17.04
   5   3   0  250.26   19.52
  -5   3   0  263.21   18.05
  -5  -3   0  270.44   17.94
  -5   3   0  233.71   16.55
   5  -3   1  202.04   19.01
   5   3   1  221.11   17.80
   5  -3   1  184.95   14.23
   5   3   1  201.08   17.71
  -5   3  -1  206.00   15.73
  -5   3  -1  209.55   14.64
   5  -3   2  394.60   27.74
   5   3   2  395.20   25.68
   5  -3   2  425.63   20.08
   5   3   2  421.83   25.15
  -5  -3  -2  407.15   18.26
   5  -3   3  113.76   16.69
  -5  -3  -3  115.10    7.91
   5   3   3  140.18   17.00
   5  -3   3  126.03   10.70
   5   3   3  106.25   13.17
   5  -3   4  354.83   29.84
   5   3   4  389.70   30.13
   5   3   4  409.78   25.20
   5  -3   5   92.06   16.89
   5   3   5   85.35   15.87
   5   3   5   89.62   12.24
   5  -3   6   15.18    9.31
   5   3   6    4.32    7.25
  -5   4  11  -13.58    9.21
  -5  -4  11   -1.90    7.70
  -5  -4  11   -9.50    7.27
  -5   4  10   -0.82    6.77
  -5  -4  10    0.50    6.22
  -5  -4  10  -14.42   12.27
  -5  -4   9   52.61   12.98
  -5   4   9   58.96   13.19
  -5  -4   9   54.78   12.60
  -5   4   9   66.65   11.76
  -5  -4   8   12.29    7.32
  -5   4   8   18.22    9.25
  -5  -4   8   33.42    9.87
  -5   4   8   18.11    5.58
  -5   4   8   25.53    7.91
  -5  -4   7    2.02    2.18
  -5  -4   7   -2.36    6.47
  -5   4   7   -2.08    3.39
  -5   4   7   -9.10    7.14
  -5   4   7    2.59    4.36
  -5  -4   6  324.26    9.45
  -5   4   6  388.56   28.18
  -5  -4   6  359.58   26.51
  -5   4   6  404.48   18.76
  -5  -4   6  333.68    9.07
  -5   4   6  348.19   21.64
   5  -4  -6  351.34   24.00
  -5   4   6  312.41   23.75
  -5   4   5  914.84   41.25
  -5  -4   5  852.37   39.83
  -5   4   5  894.34   27.15
   5   4  -5  935.95   41.78
  -5   4   5  901.79   34.31
  -5   4   5  912.99   36.93
  -5   4   4  306.97   20.23
  -5   4   4  348.21   24.63
  -5  -4   4  288.41   23.35
  -5   4   4  301.52   16.79
   5   4  -4  284.08   22.83
  -5   4   4  283.42   19.66
   5  -4  -4  299.85   20.61
  -5   4   3   -1.83    3.89
  -5  -4   3   -1.14    5.67
   5   4  -3   -0.90    5.44
   5  -4  -3    5.68    4.81
  -5   4   3   -0.29    5.35
  -5  -4   3    0.54    1.10
  -5  -4   3    0.48    1.28
  -5   4   3   -3.43    3.24
  -5   4   3   -2.09    4.30
  -5   4   2  572.01   26.73
   5   4  -2  632.03   32.30
  -5  -4   2  579.57   18.75
  -5   4   2  603.59   29.72
   5  -4  -2  607.35   30.12
   5   4  -2  565.75   18.72
  -5   4   2  646.03   30.45
  -5  -4   2  597.39   31.85
   5   4  -1  344.72   17.26
  -5   4   1  359.82   22.16
   5   4  -1  317.30   22.63
  -5   4   1  328.24   20.31
  -5  -4   1  353.62   17.68
  -5   4   1  355.91   21.75
   5  -4  -1  388.92   24.50
   5  -4   0  870.83   37.65
   5   4   0  847.82   30.49
   5   4   0  817.76   35.57
  -5   4   0  822.49   32.85
  -5   4   0  807.26   30.44
  -5  -4   0  880.10   31.68
  -5   4   0  847.73   31.27
   5   4   1   93.66   12.00
  -5   4  -1   85.72   10.34
   5   4   1   80.09   11.73
  -5   4  -1   80.98    9.80
   5  -4   1   73.18   12.49
   5   4   2   -1.38    5.99
   5   4   2    3.05    4.38
   5  -4   2    3.03    5.89
   5  -4   3  216.98   22.39
   5   4   3  187.30   19.72
  -5  -4  -3  195.97   11.03
   5   4   3  200.88   18.36
   5  -4   4  107.12   17.18
   5   4   4  102.16   16.00
   5   4   4   93.75   13.51
   5  -4   5    3.15    7.18
   5   4   5    0.17    8.04
   5   4   5   -2.11    4.39
   5  -4   6   34.78   12.11
   5   4   6   40.88   13.61
  -5   5  11  105.47   18.47
  -5  -5  11  130.46   20.58
  -5  -5  11   87.16   17.24
  -5   5  10   56.84   13.77
  -5  -5  10   83.09   16.14
  -5  -5  10   96.51   17.39
  -5  -5   9  260.80   26.12
  -5   5   9  261.86   23.02
  -5  -5   9  294.54   27.99
  -5   5   9  243.17   25.52
  -5   5   8   -3.03    7.69
  -5  -5   8   10.36    8.61
  -5   5   8    6.09    5.71
  -5   5   7    9.34    8.38
  -5  -5   7    5.58    5.97
  -5   5   7   18.94    4.60
  -5   5   7   15.13    5.98
  -5  -5   6   19.39    7.84
  -5   5   6   16.27    8.28
  -5   5   6    5.10    3.09
  -5   5   6    5.60    4.41
  -5  -5   5  525.38   32.30
  -5   5   5  577.48   19.47
   5   5  -5  543.38   32.44
  -5   5   5  539.05   28.02
  -5   5   5  476.21   28.58
  -5   5   5  528.37   31.94
  -5   5   4  390.27   24.23
  -5  -5   4  403.59   28.51
  -5   5   4  415.54   17.77
   5   5  -4  453.43   28.94
  -5   5   4  413.91   24.65
   5  -5  -4  413.66   25.25
  -5   5   4  452.20   28.27
  -5   5   3  191.12   13.01
  -5  -5   3  218.53   20.61
  -5   5   3  235.74   18.24
   5   5  -3  216.30   19.85
  -5   5   3  235.36   19.52
   5  -5  -3  219.67   19.12
  -5   5   3  233.06   19.57
  -5   5   2  466.85   25.59
   5   5  -2  441.35   27.48
  -5  -5   2  480.15   16.30
  -5   5   2  464.58   27.05
  -5   5   2  449.42   25.90
   5  -5  -2  474.01   27.86
   5   5  -2  444.74   15.30
  -5  -5   2  486.57   29.80
   5   5  -1    7.21    3.94
  -5   5   1    6.24    4.93
   5   5  -1   13.44    6.78
  -5   5   1    5.20    3.73
   5  -5  -1   10.60    6.37
  -5   5   1    4.39    3.13
  -5  -5   1   11.17    3.63
  -5   5   1    7.18    6.49
   5  -5   0  796.65   36.96
   5   5   0  756.08   28.42
  -5   5   0  760.39   31.58
   5   5   0  743.39   34.74
  -5   5   0  707.57   28.08
  -5  -5   0  757.81   29.48
  -5   5   0  802.77   31.20
   5   5   1   42.98    8.65
   5   5   1   38.76    9.59
  -5   5  -1   42.32    7.37
  -5   5  -1   40.57    7.46
   5  -5   1   41.71   10.15
   5  -5   2  403.94   28.93
   5   5   2  361.10   24.56
   5   5   2  348.90   24.32
   5  -5   3  289.53   26.17
   5   5   3  245.29   22.22
   5   5   3  284.18   22.39
   5  -5   4   87.84   16.62
   5   5   4   71.62   13.23
   5   5   4   54.86   10.92
   5  -5   5   96.75   18.16
   5   5   5   96.01   16.74
   5   5   5   84.10   13.38
   5  -5   6  -18.09   10.28
   5   5   6   -8.85    7.44
  -5  -6  11   31.18   10.85
  -5  -6  11   30.71   11.85
  -5   6  11   32.24   10.68
  -5   6  10   -0.13    6.93
  -5  -6  10    3.45    7.71
  -5  -6  10   19.69   10.21
  -5   6  10   25.93    8.37
  -5  -6   9  282.70   27.98
  -5   6   9  263.86   23.51
  -5   6   9  297.25   28.51
  -5   6   8   25.17    9.96
  -5  -6   8   23.24    9.01
  -5   6   8   22.71    7.41
  -5  -6   7  367.42   29.15
  -5   6   7  414.94   26.84
  -5   6   7  398.23   30.32
  -5  -6   6  159.70   19.23
  -5   6   6  185.21   10.09
   5   6  -6  170.37   19.61
  -5   6   6  212.07   18.76
  -5   6   6  183.69   20.03
  -5   6   5  140.00    8.32
   5   6  -5  120.37   16.44
  -5  -6   5  139.31   17.47
  -5   6   5  127.33   14.61
  -5   6   5  132.86   16.79
  -5   6   4    6.26    7.07
   5   6  -4   11.92    7.50
  -5  -6   4   16.96    8.48
   5  -6  -4   14.29    6.71
  -5   6   4    8.27    2.96
  -5   6   4    5.68    6.54
  -5   6   3    3.92    3.42
  -5  -6   3   -3.83    6.75
   5   6  -3    1.47    5.61
   5  -6  -3    5.91    5.68
  -5   6   3    4.38    6.05
  -5   6   3    1.91    5.74
  -5   6   2   11.84    6.99
  -5  -6   2   10.32    7.44
   5   6  -2   14.65    7.95
   5  -6  -2   30.48    8.86
  -5   6   2   15.09    3.90
  -5  -6   2   20.47    3.69
   5   6  -2   18.70    3.41
  -5   6   2   14.11    7.59
   5   6  -1  130.45   10.17
  -5   6   1  140.10   13.74
  -5   6   1  149.24   12.73
   5   6  -1  147.13   16.76
  -5  -6   1  139.54   10.89
  -5   6   1  167.92   15.82
  -5   6   1  134.67   16.11
   5  -6  -1  132.30   15.63
   5   6   0  100.85   10.73
  -5   6   0   86.91   10.16
   5   6   0   83.64   13.02
  -5   6   0   85.99   10.90
  -5   6   0   83.91   11.18
  -5  -6   0   87.04   10.35
   5  -6   0  105.21   14.85
   5  -6   1  929.21   42.58
   5   6   1  919.56   35.18
   5   6   1  905.82   39.60
  -5   6  -1  879.51   29.21
   5  -6   2  140.99   17.93
   5   6   2  166.56   17.19
   5   6   2  155.51   17.10
   5   6   3  147.86   17.65
   5   6   3  127.93   15.97
   5  -6   3  142.27   18.98
   5  -6   4  328.45   29.85
   5   6   4  312.36   26.96
   5   6   4  282.40   23.84
   5  -6   5  354.72   33.22
   5   6   5  341.63   30.48
   5   6   5  324.61   26.16
   5  -6   6  137.49   21.85
   5   6   6  107.04   19.15
  -5  -7  11  148.11   21.38
  -5  -7  11  157.70   24.22
  -5   7  11  155.16   22.09
  -5  -7  10   12.70    8.15
  -5  -7  10   10.47    8.03
  -5   7  10   -8.92    6.66
  -5   7  10    0.23    6.17
  -5   7   9   36.34   12.19
  -5  -7   9   42.38   12.67
  -5   7   9   46.13   10.76
  -5   7   8   33.90   11.40
  -5  -7   8   43.15   11.95
  -5   7   8   42.34    9.97
  -5  -7   7  597.25   38.28
  -5   7   7  608.01   33.53
  -5   7   7  613.84   37.77
  -5  -7   6  177.14   20.73
   5   7  -6  158.31   18.82
  -5   7   6  173.95    7.56
  -5   7   6  170.57   17.82
  -5   7   6  191.93   21.20
  -5   7   5   10.73    8.96
   5   7  -5    4.27    7.07
  -5   7   5    6.64    1.49
  -5   7   5    6.75    5.94
  -5  -7   5    3.87    6.17
  -5  -7   4 1247.24   51.88
  -5   7   4 1231.89   21.51
   5   7  -4 1211.03   48.01
  -5   7   4 1229.29   20.52
  -5   7   4 1137.81   44.29
   5  -7  -4 1187.94   45.86
  -5   7   4 1215.56   47.34
  -5   7   3  991.92   25.35
  -5  -7   3  928.87   43.90
   5   7  -3  978.18   42.65
  -5   7   3  923.12   22.25
  -5   7   3  966.77   41.38
  -5   7   3  877.08   38.61
   5  -7  -3  919.60   40.81
  -5  -7   2  172.99   19.14
   5   7  -2  176.89    8.24
   5   7  -2  181.76   18.93
  -5   7   2  180.55   12.01
  -5  -7   2  211.21   10.36
  -5   7   2  170.03   18.49
  -5   7   2  197.61   18.20
   5  -7  -2  177.66   19.12
   5   7  -1   25.17    4.62
  -5   7   1   58.22    9.08
   5   7  -1   53.70   11.14
  -5  -7   1   63.77    7.92
  -5   7   1   56.05    8.21
   5  -7  -1   63.18   11.88
  -5   7   1   60.21   10.40
  -5   7   1   52.35   11.34
   5   7   0  487.45   22.69
  -5   7   0  491.10   25.18
  -5   7   0  501.75   23.37
   5   7   0  462.84   29.13
  -5  -7   0  501.43   24.05
   5  -7   0  516.92   32.02
   5  -7   1  377.12   27.94
   5   7   1  395.24   23.23
   5   7   1  380.74   26.65
  -5   7  -1  383.28   18.99
   5   7   2    4.82    4.54
   5   7   2   11.48    7.53
   5  -7   2    4.19    6.59
   5  -7   3  392.70   31.29
   5   7   3  369.16   27.02
   5   7   3  392.15   28.22
   5   7   4    7.79    6.05
   5   7   4   10.13    6.84
   5  -7   4    8.81    7.36
   5   7   5   55.48   13.98
   5   7   5   51.33   11.31
   5  -7   5   57.96   13.89
   5   7   6  -10.77    8.23
   5  -7   6  -16.10    9.53
  -5  -8  10   16.03   10.69
  -5   8  10   11.01    7.88
  -5   8  10   35.16   11.85
  -5  -8   9   25.13   11.03
  -5   8   9   21.10    8.68
  -5   8   9   35.89   11.58
  -5  -8   8  186.24   23.10
  -5   8   8  205.41   21.18
  -5   8   8  196.12   23.49
  -5   8   7   -1.23    7.06
  -5  -8   7   13.94    7.91
  -5   8   7    5.59    6.51
  -5  -8   6  529.91   35.83
   5   8  -6  466.87   31.92
  -5   8   6  475.58   30.02
  -5   8   6  502.71   33.70
  -5   8   5   -3.10    6.53
   5   8  -5   -2.41    6.55
  -5  -8   5   -0.07    6.34
  -5   8   5   -0.24    5.73
  -5  -8   4  421.88   31.45
   5   8  -4  437.96   29.75
  -5   8   4  417.78   28.14
  -5   8   4  411.04   28.42
   5  -8  -4  433.60   29.01
  -5   8   3  150.13    8.93
  -5  -8   3  162.14   19.62
  -5   8   3  182.25    8.99
   5   8  -3  157.18   18.16
  -5   8   3  138.90   17.09
   5  -8  -3  151.30   17.71
  -5  -8   2 1508.06   56.16
   5   8  -2 1465.97   21.92
  -5   8   2 1437.06   32.09
   5   8  -2 1418.34   51.66
  -5  -8   2 1449.28   26.82
  -5   8   2 1493.09   49.62
  -5   8   2 1481.09   53.42
   5  -8  -2 1407.33   52.48
   5   8  -1    0.53    2.90
  -5   8   1    5.40    3.80
   5   8  -1    4.59    7.01
  -5   8   1    4.86    3.36
  -5   8   1   -1.65    5.78
   5  -8  -1    0.82    6.17
  -5  -8   1   -0.28    2.43
  -5   8   1   -1.65    5.82
  -5   8   0  708.70   29.87
   5   8   0  728.69   27.75
  -5   8   0  664.29   27.00
   5   8   0  733.43   37.32
  -5  -8   0  735.56   29.27
   5  -8   0  722.49   38.38
   5   8   1   10.80    6.48
   5   8   1    9.32    7.05
  -5   8  -1   10.69    4.13
   5  -8   1   10.06    4.52
   5  -8   1   12.09    8.17
   5  -8   2  585.43   37.11
   5   8   2  592.22   31.60
   5   8   2  582.68   34.65
   5   8   3    5.98    6.42
   5   8   3   16.25    7.50
   5  -8   3   17.87    9.31
   5   8   4   -4.13    7.48
   5   8   4   -1.34    5.14
   5  -8   4   -3.34    7.76
   5   8   5   25.84   10.80
   5   8   5   30.50    9.96
   5  -8   5   41.58   13.83
   5   8   6  185.46   24.81
  -5  -9  10   48.01   14.19
  -5   9  10   70.94   16.48
  -5   9  10   95.10   17.18
  -5  -9   9   11.36    9.03
  -5   9   9    1.79    6.64
  -5   9   9   18.74    9.15
  -5  -9   8   62.01   14.42
  -5   9   8   59.04   12.45
  -5   9   8   77.35   16.26
   5   9  -7  180.72   21.00
  -5  -9   7  168.21   22.09
  -5   9   7  152.40   18.46
  -5   9   7  180.07   21.83
   5   9  -6   -0.28    5.57
  -5  -9   6   -2.71    7.61
  -5   9   6    0.55    6.77
  -5   9   6    4.19    6.59
  -5  -9   5  223.64   23.98
   5   9  -5  235.63   22.71
  -5   9   5  235.44   22.26
  -5   9   5  229.92   22.62
  -5  -9   4 1741.35   64.10
   5   9  -4 1767.44   60.24
  -5   9   4 1739.09   58.58
  -5   9   4 1753.57   58.88
   5  -9  -4 1730.83   59.27
  -5   9   3  113.24    6.34
  -5   9   3  151.91    6.83
  -5  -9   3  146.26   19.55
   5   9  -3  131.58   17.06
   5  -9  -3  119.92   16.66
  -5   9   3  151.35   18.07
  -5   9   3  145.72   17.83
  -5  -9   2  483.16   32.77
   5   9  -2  443.30   11.51
  -5   9   2  462.91   17.51
   5   9  -2  440.13   29.80
  -5   9   2  448.97   28.50
  -5  -9   2  440.40   15.13
  -5   9   2  414.40   29.85
   5  -9  -2  455.93   31.18
   5   9  -1    1.27    2.33
  -5  -9   1    9.49    8.45
  -5   9   1    1.87    4.22
   5   9  -1   -0.37    6.31
  -5   9   1   -0.59    2.91
   5  -9  -1    4.46    5.97
  -5  -9   1   -0.36    2.68
  -5   9   1    1.42    6.38
  -5   9   0 1159.39   38.14
  -5   9   0 1023.52   33.66
   5   9   0 1179.13   35.36
   5   9   0 1108.31   47.00
  -5  -9   0 1085.80   35.72
  -5   9   0 1158.39   49.70
   5  -9   0 1109.11   49.08
  -5   9  -1  691.48   24.71
   5   9   1  706.43   31.20
   5   9   1  680.10   37.81
   5  -9   1  710.32   40.37
   5  -9   2  297.82   27.60
   5   9   2  272.07   24.80
   5   9   2  289.54   22.41
   5  -9   3  366.25   31.64
   5   9   3  330.62   26.33
   5   9   3  321.28   27.23
   5   9   4   22.02    7.99
   5   9   4   20.21    8.17
   5  -9   4   25.16   10.71
   5  -9   5  304.52   32.00
   5   9   5  313.48   29.99
   5   9   5  273.56   27.33
   5   9   6  137.00   22.20
   5   9   6  113.30   18.26
  -5 -10  10  -15.08   10.46
  -5  10  10  -17.18   10.05
  -5  10  10    2.16    5.24
  -5 -10   9  520.34   41.26
  -5  10   9  530.13   37.33
  -5  10   9  617.26   42.72
  -5 -10   8   83.08   17.17
  -5  10   8   78.64   16.22
  -5  10   8   61.51   12.70
  -5 -10   7  200.68   24.47
   5  10  -7  252.56   24.80
  -5  10   7  194.95   21.82
  -5  10   7  210.43   23.81
   5  10  -6    6.36    7.04
  -5 -10   6    2.46    6.61
  -5  10   6    2.51    6.95
  -5  10   6    1.14    5.94
   5  10  -5  128.16   17.68
  -5 -10   5  121.14   18.70
  -5  10   5  126.60   17.72
  -5  10   5  108.81   16.00
   5  10  -4   10.18    6.98
  -5 -10   4   26.26   11.23
   5 -10  -4   16.43    9.10
  -5  10   4   14.22    8.40
  -5  10   4   15.65    7.56
   5  10  -3   34.31    9.32
   5 -10  -3   23.48    8.89
  -5 -10   3   34.08   11.68
  -5  10   3   35.34   10.30
  -5  10   3   30.28   10.03
   5  10  -2   -0.25    1.15
  -5 -10   2   -1.55    7.20
   5  10  -2    8.20    7.27
  -5  10   2   -0.20    2.14
   5 -10  -2    2.68    7.31
  -5 -10   2    1.30    2.26
  -5  10   2    5.47    7.49
   5  10  -1   65.73    7.34
  -5 -10   1   89.73   15.53
  -5  10   1   47.27    8.26
   5  10  -1   54.73   12.17
  -5  10   1   71.59    8.67
   5 -10  -1   69.68   13.29
  -5 -10   1   72.11    8.37
  -5  10   1   59.28   13.13
   5  10   0    4.00    3.67
  -5  10   0    5.27    4.34
   5  10   0    1.43    5.79
  -5  10   0   13.22    4.81
   5 -10   0    4.63    7.95
  -5 -10   0   -1.63    3.46
  -5  10   0    1.23    6.79
  -5  10  -1 1255.98   33.06
   5  10   1 1254.60   52.34
   5  10   1 1284.03   42.37
   5 -10   1 1363.80   57.24
   5  10   2   64.30   10.95
   5  10   2   96.79   15.32
   5 -10   2   99.23   16.84
   5 -10   3  201.56   24.75
   5  10   3  204.61   22.91
   5  10   3  186.75   19.91
   5  10   4    4.37    7.38
   5  10   4   10.58    8.14
   5 -10   4    5.46    8.02
   5 -10   5  994.33   57.51
   5  10   5  948.37   51.64
   5  10   5  855.95   49.03
   5  10   6   -4.87    6.28
   5  10   6   11.44    8.82
  -5  11  10  110.54   18.72
  -5 -11   9  131.78   22.01
  -5  11   9  112.13   18.54
  -5 -11   8  587.03   42.86
  -5  11   8  632.88   42.28
  -5  11   8  561.63   38.32
   5  11  -7   20.08    8.19
  -5 -11   7   22.39    9.09
  -5  11   7   22.03    9.49
  -5  11   7   15.54    7.78
   5  11  -6  183.52   21.31
  -5 -11   6  186.40   22.90
  -5  11   6  173.57   22.08
  -5  11   6  167.09   20.30
   5  11  -5   71.32   14.30
  -5 -11   5   72.92   15.34
  -5  11   5   65.14   12.95
  -5  11   5   38.71   10.75
  -5 -11   4 1036.19   51.86
   5  11  -4 1043.89   48.11
  -5  11   4 1074.36   47.97
  -5  11   4 1029.52   48.20
   5 -11  -4 1004.41   48.53
  -5 -11   3   76.23   14.81
   5  11  -3   85.00   14.80
   5 -11  -3   65.90   13.31
  -5  11   3   94.02   15.69
  -5 -11   2  327.79   28.46
  -5  11   2  302.30   13.07
   5  11  -2  266.63    9.36
   5  11  -2  287.40   25.38
  -5 -11   2  308.78   13.91
  -5  11   2  307.69   27.45
   5 -11  -2  280.95   26.09
   5  11  -1   46.31    6.44
  -5 -11   1   50.24   12.05
  -5  11   1   58.40    9.47
   5  11  -1   46.44    6.58
   5  11  -1   26.93    9.36
  -5  11   1   40.77    6.36
   5 -11  -1   50.88   12.72
  -5 -11   1   43.70    6.96
  -5  11   1   26.28    9.07
  -5  11   0  276.65   19.11
  -5  11   0  251.62   17.25
   5  11   0  303.04   26.25
   5  11   0  255.04   16.90
  -5 -11   0  252.50   18.13
  -5  11   0  296.64   27.16
   5 -11   0  265.34   26.34
   5  11   1   63.06   10.26
   5  11   1   73.48   14.31
   5 -11   1   70.08   14.32
  -5  11  -1   89.06   16.48
   5  11   2  175.77   21.29
   5  11   2  155.92   17.04
   5 -11   2  184.39   23.02
   5  11   3  135.87   17.17
   5  11   3  140.67   19.97
   5 -11   3  142.55   21.50
   5 -11   4  240.12   27.83
   5  11   4  239.86   26.27
   5  11   4  221.74   23.67
   5  11   5  111.66   18.04
   5  11   5   92.31   18.09
   5 -11   5  105.34   20.48
   5  11   6   -6.88    7.08
   5  11   6    3.29    8.11
  -5  12  10    3.84    6.42
  -5 -12   9  116.11   21.14
  -5  12   9  103.95   18.39
  -5 -12   8  153.40   22.46
  -5  12   8  159.18   21.74
   5  12  -7   94.76   16.66
  -5 -12   7   90.74   17.89
  -5  12   7   84.77   15.86
  -5 -12   6  419.87   35.26
   5  12  -6  416.13   31.89
  -5  12   6  325.67   28.64
  -5 -12   5  235.61   26.40
   5  12  -5  272.37   25.77
  -5  12   5  243.21   24.68
   5  12  -4  153.88   19.14
  -5 -12   4  136.05   19.85
   5 -12  -4  125.17   18.39
  -5  12   4  117.52   17.52
  -5 -12   3   -0.04    6.35
   5  12  -3   13.10    7.39
   5 -12  -3    6.05    7.60
  -5  12   3   15.17    8.42
  -5 -12   2  941.74   49.25
   5  12  -2  939.67   18.74
   5  12  -2  922.28   45.34
  -5  12   2  977.19   48.90
   5 -12  -2  945.97   48.57
   5  12  -2  828.07   19.28
  -5 -12   1  389.76   31.77
   5  12  -1  396.32   30.35
   5  12  -1  380.57   17.53
  -5  12   1  353.81   30.04
   5  12  -1  386.97   18.70
   5 -12  -1  419.59   33.08
  -5 -12   0  120.82   18.72
   5  12   0  100.13   11.17
  -5  12   0   95.86   11.07
   5  12   0  118.87   17.76
   5 -12   0  130.82   19.32
  -5  12   0  105.57   17.69
   5  12   1    0.46    6.36
   5  12   1    2.45    4.59
   5 -12   1   -1.15    9.22
  -5  12  -1    2.85    6.18
   5  12   2  281.86   27.33
   5  12   2  270.91   22.55
   5 -12   2  238.38   26.63
   5 -12   3  304.50   30.58
   5  12   3  284.09   28.59
   5  12   3  265.98   24.68
   5  12   4  118.41   17.88
   5  12   4   93.44   17.53
   5 -12   4  130.17   21.86
   5  12   5   38.51   12.96
   5 -12   5   33.44   12.62
   5  12   6  159.98   24.08
  -5 -13   9  -17.92   10.20
  -5  13   9   -6.56    6.35
   5  13  -8   15.06    9.52
  -5 -13   8    9.74   11.67
  -5  13   8   20.26    9.52
  -5 -13   7  703.56   47.74
   5  13  -7  652.19   41.19
  -5  13   7  643.25   42.16
   5  13  -6   90.00   16.46
  -5 -13   6   68.14   16.06
  -5  13   6   70.06   14.78
   5  13  -5    3.85    6.58
  -5 -13   5   -3.03    8.43
  -5  13   5   15.67    9.41
   5  13  -4   83.98   15.46
   5 -13  -4   66.05   13.99
  -5 -13   4  108.78   19.33
  -5  13   4  100.17   16.54
  -5 -13   3 1172.93   57.08
   5  13  -3 1053.05   49.88
  -5  13   3 1096.58   52.66
   5 -13  -3 1103.11   53.71
   5  13  -2   -0.38    1.55
  -5 -13   2    9.17    8.85
   5  13  -2    2.38    6.31
   5 -13  -2    4.71    7.51
  -5  13   2    3.49    7.14
   5  13  -1  166.61   20.41
   5  13  -1  154.88   11.66
  -5 -13   1  151.07   20.95
   5 -13  -1  138.95   20.11
  -5  13   1  159.56   21.33
  -5 -13   0    6.04    7.70
   5  13   0    5.51    6.14
   5  13   0    2.33    2.84
   5 -13   0    5.64    9.12
  -5  13   0   -2.04    6.29
   5  13   1  778.23   44.71
   5  13   1  859.45   36.55
  -5  13  -1  937.89   50.82
   5 -13   1  930.74   51.30
   5  13   2   -0.52    6.42
   5  13   2    3.72    5.21
   5 -13   2    1.55    6.81
  -5  13  -2    7.36    8.38
   5  13   3  168.40   19.86
   5  13   3  159.40   22.04
   5 -13   3  176.26   24.29
   5  13   4   88.37   15.57
   5  13   4  114.39   19.96
   5 -13   4  111.43   20.11
   5  13   5  347.22   34.36
   5  13   5  346.43   32.59
   5  13   6   14.07    8.77
  -5  14   9  167.37   23.58
  -5 -14   8  598.88   46.65
   5  14  -8  598.85   40.91
  -5  14   8  570.56   42.03
   5  14  -7   -1.23    6.86
  -5 -14   7   -5.12    8.64
  -5  14   7    9.86    7.31
   5  14  -6   10.35    6.74
  -5 -14   6    8.41    8.43
  -5  14   6   12.99    8.91
   5  14  -5  134.03   19.16
  -5 -14   5  128.16   20.53
  -5  14   5  110.93   18.10
   5  14  -4   46.55   12.11
   5 -14  -4   36.77   12.22
  -5 -14   4   45.31   12.87
  -5  14   4   56.73   14.36
  -5 -14   3   37.15   12.71
   5  14  -3   43.82   12.25
   5 -14  -3   26.27   11.74
  -5  14   3   57.19   14.50
   5  14  -2  213.00   23.41
  -5 -14   2  187.65   24.03
  -5  14   2  211.42   24.24
   5 -14  -2  221.72   25.38
  -5 -14   1   23.75   11.09
   5  14  -1   -5.34    7.11
   5  14  -1   26.26    5.56
   5 -14  -1   25.74   10.64
  -5  14   1   33.36   11.95
  -5 -14   0   41.28   12.73
   5  14   0   56.57   13.87
   5  14   0   62.60    9.66
   5 -14   0   55.97   13.84
  -5  14   0   72.85   16.63
   5  14   1  276.30   28.16
   5  14   1  251.99   20.35
  -5  14  -1  275.99   29.01
   5 -14   1  333.67   31.98
   5  14   2  276.20   29.05
   5  14   2  289.56   24.01
  -5  14  -2  291.16   30.54
   5 -14   2  307.96   31.13
   5  14   3   91.46   17.75
   5  14   3   84.96   15.09
   5 -14   3   73.75   16.83
   5  14   4    3.51    7.17
   5  14   4    2.43    5.68
   5 -14   4   -1.23   10.87
   5  14   5  165.85   22.66
   5  14   5  132.37   21.90
  -5  15   9   56.98   14.06
   5  15  -8   19.29    8.86
  -5 -15   8   16.21    9.70
  -5  15   8   24.91    9.88
   5  15  -7  267.80   27.86
  -5 -15   7  249.51   30.32
  -5  15   7  195.10   25.22
   5  15  -6  131.95   19.87
  -5 -15   6  139.33   23.32
  -5  15   6  163.60   22.81
   5  15  -5  159.36   21.29
  -5 -15   5  172.84   23.89
  -5  15   5  182.25   23.67
  -5 -15   4  299.82   30.96
   5  15  -4  259.32   26.27
  -5  15   4  293.82   29.12
   5 -15  -4  321.31   30.71
  -5 -15   3  884.39   52.21
   5  15  -3  875.24   47.53
  -5  15   3  838.25   48.71
   5 -15  -3  842.35   49.26
  -5 -15   2   10.85    7.59
   5  15  -2    1.89    6.84
   5 -15  -2    5.87    7.60
  -5  15   2   12.13    8.29
  -5 -15   1    5.04    7.51
   5  15  -1  -22.50    9.81
   5 -15  -1    1.22    7.81
  -5  15   1   -6.31    7.51
   5  15   0  181.28   22.89
  -5 -15   0  190.59   24.42
   5 -15   0  244.88   27.85
  -5  15   0  203.50   25.83
   5  15   1  227.46   25.87
  -5  15  -1  271.20   29.09
   5 -15   1  279.44   30.19
  -5 -15  -1  231.66   27.31
   5  15   2   13.35    8.37
   5 -15   2    1.30    8.25
  -5  15  -2   -8.52    7.78
   5  15   3  119.62   21.38
   5  15   3  142.31   19.44
   5 -15   3  143.53   23.43
  -5  15  -3  134.43   22.17
   5  15   4  218.63   25.21
   5  15   4  212.11   27.44
   5 -15   4  203.98   28.58
   5  15   5    7.13    7.78
   5  15   5  -10.81    8.80
   5  16  -8   -3.75    7.86
  -5  16   8   32.86   11.83
   5  16  -7   23.36   10.89
  -5 -16   7   24.99   11.13
  -5  16   7    3.59    8.00
   5  16  -6    2.08    8.87
  -5 -16   6    4.72    8.49
  -5  16   6   -3.06    7.86
  -5 -16   5 1400.51   68.27
   5  16  -5 1339.85   60.56
  -5  16   5 1304.13   63.04
   5  16  -4    7.51    7.39
   5 -16  -4    8.29    9.62
  -5 -16   4    8.44    7.71
  -5  16   4    3.27    7.81
  -5 -16   3  102.95   18.86
   5  16  -3   93.01   16.34
   5 -16  -3  106.73   19.28
  -5  16   3   94.90   17.46
  -5 -16   2   10.08   10.13
   5  16  -2   16.64    7.92
   5 -16  -2    9.74    7.45
  -5  16   2   14.87    8.69
  -5 -16   1 1892.20   75.79
   5  16  -1 1896.42   72.44
   5  16  -1 1994.32   49.83
  -5  16   1 2032.74   78.17
   5 -16  -1 2102.06   80.52
  -5 -16   0   13.19    9.18
   5  16   0   24.62   10.36
   5 -16   0   41.30   14.01
   5  16   0   25.67    7.12
  -5  16   0   34.15   13.22
  -5 -16  -1   63.53   16.84
   5  16   1   53.61   14.30
   5 -16   1   71.80   16.43
   5  16   1   59.45   11.08
  -5  16  -1   85.78   17.51
   5  16   2    7.74    6.93
   5 -16   2   18.12   10.22
  -5  16  -2   18.37    9.92
   5  16   3  360.71   35.41
   5  16   3  370.66   30.52
  -5  16  -3  383.79   37.82
   5 -16   3  358.98   36.30
   5  16   4   27.18   10.93
   5  16   4  -30.49   10.89
   5  16   5   28.70   11.08
   5  17  -8   -0.76    6.28
   5  17  -7   99.68   18.55
  -5 -17   7   61.66   17.96
  -5  17   7   82.64   18.39
  -5 -17   6  431.18   40.27
   5  17  -6  374.50   33.48
  -5  17   6  343.55   34.08
   5  17  -5   18.81   10.15
  -5 -17   5   22.42   11.77
  -5  17   5    6.76    7.50
  -5 -17   4  245.19   29.47
   5  17  -4  206.96   24.74
  -5  17   4  231.71   27.79
  -5 -17   3  332.08   33.51
   5  17  -3  421.46   34.65
  -5  17   3  384.48   34.95
   5 -17  -3  382.54   35.16
  -5 -17   2   65.69   15.99
   5  17  -2   69.38   15.58
   5 -17  -2   48.77   14.03
  -5  17   2   80.36   17.45
  -5 -17   1    4.94    8.87
   5  17  -1   -0.55    6.29
   5 -17  -1   -4.09    8.87
  -5  17   1    9.78    9.48
  -5 -17   0  664.27   46.40
   5  17   0  593.98   42.39
   5  17   0  639.13   32.91
  -5  17   0  673.49   47.37
   5 -17   0  647.05   46.97
   5  17   1  322.00   32.46
   5  17   1  397.48   28.67
  -5  17  -1  410.91   37.71
   5 -17   1  442.73   39.58
  -5 -17  -1  361.31   34.81
  -5 -17  -2   21.30   11.26
   5  17   2    4.75    9.35
   5 -17   2   15.48   11.01
   5  17   2   -5.78    5.63
  -5  17  -2   -4.78    8.42
   5  17   3  114.66   20.60
   5 -17   3  127.30   23.08
  -5  17  -3  108.94   22.13
   5  17   4  463.48   37.01
   5  18  -8  559.22   41.74
   5  18  -7   -3.83    5.09
  -5  18   7    6.23    8.39
   5  18  -6   70.67   16.18
  -5  18   6   84.44   17.42
   5  18  -5   36.15   12.05
  -5 -18   5   29.50   12.28
  -5  18   5   11.87    8.91
   5  18  -4   85.24   17.17
  -5 -18   4   97.93   19.68
  -5  18   4   93.84   18.84
   5  18  -3   12.33    9.58
  -5 -18   3    1.73   11.08
   5 -18  -3    7.58    7.98
  -5  18   3   -2.75    9.01
  -5 -18   2  423.13   38.68
   5  18  -2  378.92   33.84
  -5  18   2  408.27   37.18
   5 -18  -2  458.28   39.43
  -5 -18   1   14.07   10.38
   5  18  -1   -9.86    8.26
   5 -18  -1    4.99    9.53
  -5  18   1   28.67   11.81
  -5 -18   0   32.62   13.14
   5  18   0   21.33   10.06
   5 -18   0   32.92   11.65
  -5  18   0   28.82   13.13
  -5 -18  -1    3.85    9.02
   5  18   1    8.03    8.96
   5 -18   1    0.23   10.25
   5  18   1    5.79    5.61
  -5  18  -1    9.55    9.79
   5  18   2  530.65   43.33
   5  18   2  653.60   40.68
  -5  18  -2  627.71   48.24
   5 -18   2  671.42   50.54
  -5 -18  -2  597.27   46.43
   5  18   4   79.34   15.46
   5  19  -8  106.50   19.43
   5  19  -7  359.72   34.22
   5  19  -6   24.54   10.11
  -5  19   6   42.38   14.09
   5  19  -5   21.32    9.67
  -5 -19   5   26.23   11.82
  -5  19   5   15.51    8.37
   5  19  -4  -13.91    9.03
  -5 -19   4    9.27    9.35
  -5  19   4   15.10    9.31
  -5 -19   3  368.21   36.84
   5  19  -3  367.96   33.90
  -5  19   3  376.21   36.00
   5 -19  -3  401.33   37.75
  -5 -19   2   12.68   10.44
   5  19  -2   24.79   10.82
   5 -19  -2   20.11   11.08
  -5  19   2   15.31    9.64
  -5 -19   1   24.52    9.56
   5  19  -1   32.75   12.05
   5 -19  -1   43.01   13.66
  -5  19   1   18.13   11.34
  -5 -19   0  143.40   22.94
   5  19   0  105.47   19.63
   5 -19   0  146.49   24.01
  -5  19   0  115.70   21.78
  -5 -19  -1  334.42   35.02
   5  19   1  349.14   35.41
  -5  19  -1  337.16   36.11
   5 -19   1  333.58   36.44
  -5 -19  -2   65.82   17.78
   5  19   2  103.78   16.84
   5  19   3  125.94   20.61
   5  20  -7   42.27   13.12
   5  20  -6  329.42   33.24
   5  20  -5  360.03   34.60
  -5  20   5  379.51   37.49
   5  20  -4   89.71   17.58
  -5 -20   4  109.22   21.73
  -5  20   4  109.17   21.29
   5  20  -3   -6.76    7.13
  -5 -20   3    9.98    8.27
   5 -20  -3   13.08    9.71
  -5  20   3    6.59    7.56
  -5 -20   2  328.46   35.60
   5  20  -2  326.99   32.89
  -5  20   2  339.33   36.45
   5 -20  -2  338.97   34.76
  -5 -20   1  752.69   52.29
   5  20  -1  754.25   46.77
  -5  20   1  761.80   55.02
   5 -20  -1  757.00   54.66
   5  20   0  228.81   29.53
  -5 -20   0  233.21   29.72
   5 -20   0  228.18   28.91
  -5  20   0  225.16   30.74
  -5 -20  -1   22.28   14.66
   5  21  -5   66.38   15.38
   5  21  -4   93.66   19.25
   5  21  -3   50.74   12.63
   5 -21  -3   63.33   19.61
  -5 -21   3   64.89   18.22
  -5  21   3   53.44   16.02
  -5 -21   2  121.75   24.56
   5  21  -2  121.76   19.98
   5 -21  -2  121.82   21.82
  -5  21   2  122.02   22.59
  -5 -21   1   61.82   16.77
   5  21  -1   63.54   15.06
   5 -21  -1   62.33   18.41
  -5  21   1   62.64   20.26
  -5 -21   0  328.23   36.36
  -6   0  10   13.92    7.66
  -6   0   9   -5.17    8.76
  -6   0   8   40.88   12.55
  -6   0   8   40.67   10.24
  -6   0   7   -0.03    4.49
  -6   0   7   -0.42   10.58
  -6   0   6   92.21   13.11
  -6   0   6  137.06   10.55
  -6   0   6  136.37   17.86
  -6   0   5    0.30    7.39
  -6   0   5   -0.37    5.08
  -6   0   5    0.18    2.72
  -6   0   5    0.35    3.77
  -6   0   4  893.51   38.29
  -6   0   4  894.41   27.17
  -6   0   4  893.41   42.47
  -6   0   4  894.13   29.10
  -6   0   3   -3.70    7.04
  -6   0   3    3.36    3.04
  -6   0   3    6.30    5.71
   6   0  -3   -1.90    5.72
   6   0  -3    4.23    3.88
  -6   0   3   -2.02    3.68
   6   0  -2 1363.81   48.38
  -6   0   2 1374.02   36.69
  -6   0   2 1371.02   47.46
  -6   0   2 1370.87   43.33
   6   0  -2 1371.79   42.53
   6   0  -1    2.36    6.07
  -6   0   1    2.15    4.23
   6   0  -1    2.50    4.30
   6   0   0  505.60   29.05
  -6   0   0  505.77   26.18
   6   0   0  505.81   27.75
   6   0   1    1.73    4.61
  -6   0  -1   -1.35    3.53
   6   0   1   -0.49    5.87
   6   0   2  329.64   26.22
   6   0   2  322.99   22.42
  -6   0  -2  325.34   17.38
   6   0   3    2.89    6.95
   6   0   3   -1.63    5.33
   6   0   4  875.17   48.89
   6   0   5  -11.46    8.65
  -6  -1  10   30.83    7.45
  -6   1  10   30.16    7.89
  -6  -1   9   10.12   10.42
  -6  -1   9   10.10    6.74
  -6   1   9   10.12   11.02
  -6   1   8   15.00    9.56
  -6  -1   8   48.29   10.68
  -6   1   8   41.14    9.50
  -6  -1   8   21.82    8.64
  -6  -1   7  261.70   22.04
  -6   1   7  306.45   21.72
  -6   1   7  223.85   24.42
  -6  -1   7  228.95   24.47
  -6  -1   6  218.20   19.85
  -6   1   6  222.28   18.66
  -6   1   6  204.12   22.01
  -6  -1   6  199.43   21.84
  -6  -1   6  204.27   11.03
  -6   1   6  192.55   13.72
  -6  -1   5  688.88   35.14
  -6   1   5  707.80   32.95
  -6   1   5  667.12   25.56
  -6   1   5  658.50   37.08
  -6  -1   5  665.90   37.27
  -6  -1   5  700.84   20.80
  -6   1   5  706.97   26.48
  -6  -1   4  256.90   21.69
  -6   1   4  265.97   20.76
  -6   1   4  295.48   16.95
  -6  -1   4  285.14   14.00
   6   1  -4  288.49   24.40
  -6   1   4  308.20   25.05
  -6  -1   4  296.09   25.00
  -6  -1   4  278.80   15.02
  -6   1   4  307.98   18.78
   6  -1  -4  330.06   19.40
  -6  -1   3  441.40   28.28
  -6   1   3  441.88   21.34
   6   1  -3  445.28   28.87
  -6   1   3  403.56   27.04
  -6  -1   3  419.32   18.44
  -6  -1   3  435.55   28.13
  -6   1   3  433.86   23.97
  -6  -1   3  400.70   20.94
   6   1  -3  441.20   21.33
   6  -1  -3  413.25   23.31
  -6   1   3  419.71   25.99
  -6   1   2  318.02   23.11
   6  -1  -2  300.71   22.79
   6   1  -2  308.81   23.80
  -6   1   2  284.49   18.30
  -6  -1   2  267.59   16.28
  -6  -1   2  306.29   22.75
  -6   1   2  319.79   21.41
   6  -1  -2  333.89   22.17
   6   1  -2  312.78   19.55
  -6   1   1   27.78    7.82
  -6  -1   1   40.58    9.25
   6  -1  -1   46.55    9.83
   6   1  -1   32.97    8.91
  -6  -1   1   37.73    7.45
   6  -1  -1   50.65    9.20
   6   1  -1   43.01    8.13
  -6   1   0  539.70   26.76
   6  -1   0  502.55   29.27
   6   1   0  549.78   29.17
   6  -1   0  519.20   28.10
  -6  -1   0  554.86   26.90
   6   1   0  570.68   30.66
  -6   1  -1    2.89    4.11
   6  -1   1    6.38    5.33
   6   1   1    1.95    4.38
   6  -1   1    3.18    5.77
  -6  -1  -1    5.16    3.85
   6   1   1    5.58    4.97
   6  -1   2  431.82   30.57
   6   1   2  477.74   31.71
   6  -1   2  470.41   25.57
   6   1   2  470.55   27.21
  -6   1  -2  452.15   20.60
  -6  -1  -2  446.23   20.44
   6  -1   3  116.17   16.95
   6   1   3  124.90   18.10
   6  -1   3  119.86   12.74
   6   1   3  108.95   13.45
   6  -1   4   85.72   16.16
   6   1   4  105.74   18.05
   6  -1   5   33.88   10.44
   6   1   5   26.86   11.50
  -6  -2  10   -3.61    9.74
  -6   2  10   17.93   10.05
  -6   2   9  788.37   47.48
  -6  -2   9  813.69   42.51
  -6  -2   9  777.58   47.05
  -6  -2   8   46.64   13.56
  -6  -2   8   47.06   10.26
  -6   2   8   45.59   12.26
  -6  -2   7 1131.14   47.20
  -6   2   7 1173.06   53.65
  -6   2   7 1206.19   40.46
  -6  -2   7 1151.40   53.43
  -6   2   7 1166.80   36.44
  -6   2   6    8.80    6.33
  -6  -2   6   -1.11    8.80
  -6  -2   6   29.52    8.67
  -6   2   6   33.01    7.84
  -6   2   6   21.67    5.88
  -6   2   5  160.61   13.81
  -6  -2   5  142.54   16.96
  -6   2   5  197.25   16.99
  -6   2   5  139.58   18.18
  -6  -2   5  173.61    8.41
  -6  -2   5  165.68   18.93
  -6   2   5  161.28   13.81
  -6  -2   4  242.83   21.78
  -6   2   4  251.64   19.39
  -6   2   4  257.43   17.07
  -6   2   4  216.54   21.01
   6   2  -4  235.13   21.96
  -6  -2   4  226.59   10.94
  -6  -2   4  244.29   22.19
  -6  -2   4  254.66   12.72
  -6   2   4  231.51   17.52
   6  -2  -4  252.90   18.22
  -6  -2   3  244.99   21.89
  -6   2   3  241.40   20.88
  -6   2   3  223.17   16.24
   6   2  -3  237.16   21.67
  -6  -2   3  226.14   12.54
  -6  -2   3  187.78   18.92
  -6   2   3  211.62   17.66
  -6  -2   3  237.90   15.39
   6   2  -3  213.27   13.76
   6  -2  -3  218.34   17.67
  -6   2   3  229.30   18.89
  -6   2   2  421.88   26.64
  -6   2   2  403.34   22.74
   6   2  -2  436.63   28.43
  -6  -2   2  432.12   19.77
  -6  -2   2  385.00   25.51
  -6   2   2  393.94   24.60
   6  -2  -2  446.56   26.34
   6   2  -2  446.08   22.26
   6   2  -1  540.27   26.19
  -6   2   1  494.91   27.27
   6  -2  -1  484.07   27.62
   6   2  -1  488.43   29.33
  -6  -2   1  533.83   25.48
  -6  -2   1  478.84   26.97
   6  -2  -1  515.62   29.32
   6  -2   0   54.35   10.27
  -6  -2   0   69.52   10.26
   6   2   0   66.20   11.19
  -6   2   0   65.45    9.99
   6  -2   0   75.92   12.44
   6   2   0   75.15   11.00
   6   2   1  160.69   17.06
  -6  -2  -1  144.00   13.20
   6  -2   1  155.36   14.80
   6   2   1  149.96   16.35
  -6   2  -1  155.94   13.86
   6  -2   1  121.36   16.31
   6   2   2   -4.09    5.53
   6  -2   2   -8.57    4.40
   6   2   2    1.05    4.55
  -6   2  -2   -3.07    4.45
  -6  -2  -2    5.47    3.62
   6  -2   2    6.63    7.21
   6  -2   3  466.76   34.22
   6   2   3  430.20   32.07
   6   2   3  443.58   27.21
   6  -2   4   16.46    9.08
   6   2   4    1.66    7.56
   6  -2   5  104.55   19.53
   6   2   5  124.69   20.20
  -6  -3  10  207.62   25.79
  -6   3  10  183.64   24.10
  -6  -3  10  204.36   23.73
  -6  -3   9    0.63    6.68
  -6  -3   9    1.06    6.13
  -6   3   9   -9.42   10.15
  -6  -3   8  107.58   15.70
  -6   3   8   90.87   16.66
  -6  -3   8   64.46   14.10
  -6   3   7  241.51   25.48
  -6  -3   7  256.85   23.53
  -6   3   7  252.94   17.77
  -6   3   7  241.68   17.95
  -6  -3   7  188.94   22.06
  -6  -3   6  362.16   27.43
  -6   3   6  373.10   29.51
  -6   3   6  374.92   21.32
  -6   3   6  381.31   22.07
  -6  -3   6  354.02   28.70
  -6   3   5  176.77   15.58
  -6  -3   5  167.93   18.93
  -6   3   5  205.87   16.33
  -6   3   5  162.62   19.61
   6   3  -5  191.26   20.74
  -6   3   5  175.77   15.55
  -6  -3   4  580.49   34.30
  -6   3   4  608.08   28.78
  -6   3   4  579.28   26.97
  -6   3   4  603.83   34.38
   6   3  -4  608.81   35.29
  -6  -3   4  609.16   15.28
  -6  -3   4  551.75   15.17
  -6   3   4  527.68   27.46
   6  -3  -4  565.46   28.64
  -6  -3   3  167.03   18.85
  -6   3   3  176.71   18.45
  -6   3   3  180.12   15.45
   6   3  -3  188.90   19.82
  -6  -3   3  200.83   11.48
  -6   3   3  194.21   17.49
  -6  -3   3  179.47   12.28
   6   3  -3  158.03   10.77
   6  -3  -3  184.29   17.36
  -6   3   3  180.69   15.99
  -6   3   2  447.06   27.31
   6   3  -2  455.40   29.45
  -6  -3   2  466.53   20.73
  -6   3   2  443.24   27.16
   6  -3  -2  486.21   28.51
   6   3  -2  476.83   21.85
   6   3  -1  399.07   21.91
   6   3  -1  360.84   25.84
  -6  -3   1  381.53   21.21
  -6   3   1  409.12   25.06
   6  -3  -1  377.66   25.80
   6   3   0  108.94   12.74
  -6   3   0  104.04   12.42
   6   3   0  135.03   16.44
  -6  -3   0  119.37   13.38
   6  -3   0  105.16   15.38
   6   3   1    3.92    4.61
  -6  -3  -1    6.61    4.75
   6  -3   1   -0.75    3.95
   6   3   1   -0.25    5.05
  -6   3  -1    0.94    4.68
   6  -3   1   -1.52    5.29
  -6   3  -1   -0.87    4.51
   6   3   2   14.62    7.49
  -6  -3  -2   16.07    4.89
   6  -3   2   13.53    5.29
   6   3   2   20.64    7.71
   6  -3   2   22.67    9.29
   6   3   3  108.50   16.58
   6   3   3  121.49   15.30
   6  -3   3  100.36   17.64
   6  -3   4  242.65   26.62
   6   3   4  208.05   24.18
   6  -3   5   18.50    9.59
   6   3   5   18.50    9.15
  -6  -4  10   50.17   13.34
  -6  -4  10   52.43   13.34
  -6   4   9   25.31   11.62
  -6  -4   9   18.18    8.64
  -6  -4   9   -0.87   10.64
  -6  -4   8  217.88   23.15
  -6   4   8  193.56   24.03
  -6   4   8  217.95   18.67
  -6  -4   8  179.55   22.91
  -6  -4   7   26.19    8.89
  -6   4   7   19.82   10.60
  -6  -4   7   32.69   11.79
  -6   4   7   12.17    6.12
  -6   4   6  476.81   33.59
  -6  -4   6  509.72   33.43
  -6   4   6  507.81   22.79
  -6   4   6  536.58   27.60
  -6   4   5  419.33   30.45
  -6   4   5  387.52   24.10
  -6  -4   5  403.59   29.71
  -6   4   5  448.85   22.23
   6   4  -5  417.80   30.33
  -6   4   5  446.85   25.79
   6   4  -4   -3.74    7.48
  -6  -4   4    4.04    5.96
  -6   4   4    4.81    4.20
   6  -4  -4   -3.73    4.09
  -6   4   4   -1.22    6.92
  -6   4   4   -6.90    5.72
  -6   4   4    2.49    3.90
  -6   4   3   37.56    7.83
  -6  -4   3   39.34   10.77
   6   4  -3   29.27    9.18
   6   4  -3   36.87    4.88
   6  -4  -3   47.76    9.69
  -6   4   3   43.35   10.35
  -6  -4   3   47.28    5.41
  -6   4   3   35.08    8.75
  -6  -4   3   47.10    6.05
   6   4  -2  175.00   18.89
  -6  -4   2  166.65   12.20
  -6   4   2  188.19   18.39
   6  -4  -2  179.25   18.48
  -6   4   2  150.11   16.66
   6   4  -2  184.13   13.10
  -6  -4   2  202.74   20.93
   6   4  -1 1096.97   35.01
   6   4  -1  933.87   41.93
  -6  -4   1 1018.74   34.06
  -6   4   1 1003.28   39.46
   6  -4  -1 1078.45   44.77
   6  -4   0  208.54   20.59
   6   4   0  204.99   17.33
   6   4   0  164.03   17.73
  -6   4   0  176.96   16.06
  -6  -4  -1   17.67    5.88
   6   4   1   15.43    6.82
   6   4   1   18.74    6.97
  -6   4  -1   11.82    5.46
  -6   4  -1   14.55    5.50
   6  -4   1    8.35    5.99
   6  -4   2  187.16   21.79
   6   4   2  192.23   19.92
   6   4   2  204.35   19.88
  -6  -4  -2  192.63   14.29
   6  -4   3  283.06   27.77
   6   4   3  303.39   26.79
   6   4   3  293.85   23.86
   6   4   4   43.41   12.18
   6   4   4   59.35   11.30
   6  -4   4   55.41   14.06
   6   4   5   -5.55    6.10
   6  -4   5  -13.18    9.46
  -6   5  10   25.02   10.00
  -6  -5  10   17.59    9.67
  -6  -5  10   18.37    9.54
  -6  -5   9  304.46   28.86
  -6  -5   9  222.46   26.27
  -6   5   9  272.45   28.63
  -6  -5   8   20.33   11.28
  -6   5   8    0.60    7.50
  -6  -5   8   22.62   10.00
  -6   5   8   -0.68    4.68
  -6  -5   7  590.94   37.44
  -6   5   7  564.64   30.27
  -6   5   7  570.16   38.42
  -6   5   6  119.30   10.20
   6   5  -6  106.59   16.64
  -6  -5   6   91.93   15.39
  -6   5   6   94.34   16.12
  -6   5   6  108.84   13.91
   6   5  -5    4.60    7.70
  -6  -5   5    1.89    6.20
  -6   5   5    8.85    4.12
  -6   5   5    8.29    6.92
  -6   5   5   -0.41    4.58
  -6   5   4  123.10   11.91
   6   5  -4  108.38   16.34
  -6  -5   4  111.20   16.70
   6  -5  -4  117.81   14.60
  -6   5   4  129.79   17.20
  -6   5   4  119.75   14.76
  -6  -5   3  701.83   39.33
   6   5  -3  601.34   35.38
  -6  -5   3  658.63   16.80
  -6   5   3  600.43   33.00
  -6  -5   3  574.62   17.34
   6   5  -3  594.61   13.44
   6  -5  -3  630.79   33.88
  -6   5   3  657.45   34.98
  -6   5   3  638.82   27.90
  -6   5   2   -4.93    6.19
  -6  -5   2   -4.22    6.60
   6   5  -2   -8.69    6.82
   6  -5  -2    2.26    5.09
   6   5  -2   -2.09    3.05
  -6  -5   2    4.03    3.06
  -6   5   2   -4.09    5.88
  -6   5   1   64.28   10.61
   6   5  -1   59.54   11.65
   6  -5  -1   57.34   11.76
  -6  -5   1   48.32    7.76
   6   5  -1   64.80    8.92
  -6   5   1   47.61   10.83
   6   5   0   52.31    8.83
   6   5   0   58.57   11.81
   6  -5   0   68.81   12.57
  -6   5   0   63.62   10.42
   6  -5   1 1201.10   51.60
   6   5   1 1141.11   43.15
   6   5   1 1108.41   46.21
  -6   5  -1 1167.91   39.78
   6  -5   2  603.14   38.49
   6   5   2  532.85   32.40
   6   5   2  544.76   32.84
  -6  -5  -2  544.81   24.49
   6   5   3   28.52    9.28
   6   5   3   37.90   10.00
   6  -5   3   29.20    9.90
   6   5   4   48.45   13.00
   6   5   4   46.29   10.37
   6  -5   4   63.57   15.65
   6   5   5   70.11   15.56
   6  -5   5   92.76   18.57
  -6   6  10  -17.75    9.45
  -6  -6  10   -9.19    7.67
  -6  -6  10    2.26    6.90
  -6   6   9  103.95   18.68
  -6  -6   9  137.76   20.30
  -6  -6   9  132.43   21.25
  -6  -6   8  828.07   46.79
  -6   6   8  886.16   40.61
  -6   6   8  801.02   47.14
  -6  -6   7  289.93   27.66
  -6   6   7  354.76   25.19
  -6   6   7  316.31   29.32
  -6   6   6   62.11   12.84
   6   6  -6   53.90   12.46
  -6  -6   6   40.46   11.26
  -6   6   6   52.87   10.55
  -6   6   5   -1.90    6.64
   6   6  -5    5.98    6.80
  -6  -6   5    3.90    7.42
  -6   6   5    0.64    1.99
  -6   6   5    0.14    3.89
  -6  -6   4  482.31   34.32
  -6   6   4  504.08   21.72
   6   6  -4  470.61   32.30
  -6   6   4  449.71   28.69
   6  -6  -4  486.53   30.26
  -6   6   4  499.49   32.30
  -6  -6   3  539.43   35.57
   6   6  -3  540.75   34.23
  -6  -6   3  451.59   12.83
  -6   6   3  536.15   32.30
  -6   6   3  508.40   31.44
   6  -6  -3  500.00   31.70
  -6   6   3  519.20   24.05
  -6   6   2    7.07    5.45
  -6  -6   2   15.16    8.50
   6   6  -2   17.56    9.42
   6  -6  -2   22.32    8.21
  -6   6   2   20.45    5.22
   6   6  -2    9.38    3.65
  -6  -6   2   15.23    4.19
  -6   6   2    6.73    7.53
   6   6  -1    8.39    7.03
   6  -6  -1   14.61    7.69
  -6  -6   1    7.86    3.76
   6   6  -1   13.08    4.75
  -6   6   1   18.47    7.76
  -6   6   1   15.84    8.56
   6   6   0  302.20   20.06
   6   6   0  314.70   25.65
  -6   6   0  313.57   21.14
  -6   6   0  318.60   21.99
   6  -6   0  298.25   25.75
   6   6   1   19.71    6.45
   6   6   1   21.30    8.51
   6  -6   1   17.85    8.17
   6  -6   2  483.91   35.43
   6   6   2  441.86   29.39
   6   6   2  434.02   29.93
   6   6   3   49.86   11.51
   6   6   3   48.10   10.83
   6  -6   3   45.90   12.65
   6   6   4    4.47    8.64
   6   6   4   12.48    6.72
   6  -6   4    3.18    6.18
   6   6   5  115.96   19.95
   6  -6   5  107.82   20.22
  -6  -7  10  286.68   30.39
  -6   7   9   -6.33    8.10
  -6  -7   9   21.67    9.53
  -6   7   8   69.91   16.19
  -6  -7   8   69.21   15.87
  -6   7   8   80.64   13.31
  -6   7   7   80.28   16.61
  -6  -7   7  107.81   17.75
  -6   7   7   92.28   13.95
  -6  -7   6  607.37   39.57
   6   7  -6  645.10   39.78
  -6   7   6  560.54   32.81
  -6   7   6  650.28   40.10
  -6  -7   5  277.35   27.28
   6   7  -5  246.79   24.77
  -6   7   5  230.23   21.26
  -6   7   5  264.81   25.14
  -6  -7   4  193.11   22.73
  -6   7   4  177.08   11.59
   6   7  -4  190.45   21.28
  -6   7   4  191.77   19.63
   6  -7  -4  164.62   18.82
  -6   7   4  183.96   20.39
  -6   7   3  114.13   15.68
  -6   7   3  134.01   10.74
  -6  -7   3  114.21   17.55
   6   7  -3  101.30   15.60
   6  -7  -3  120.51   16.79
  -6   7   3  145.88   17.90
  -6   7   3  129.52   11.89
   6   7  -2  998.67   46.22
  -6   7   2 1041.10   33.71
  -6   7   2  986.89   45.61
  -6   7   2 1053.16   43.73
   6  -7  -2 1008.31   46.68
   6   7  -2 1043.49   24.97
  -6  -7   2 1058.34   49.95
   6   7  -1    0.54    5.86
  -6   7   1    5.77    4.46
   6  -7  -1   16.10    8.80
  -6  -7   1    5.63    3.47
  -6   7   1    0.67    6.05
  -6   7   1    6.34    6.68
   6   7  -1   -0.74    2.86
   6   7   0   24.54    6.76
   6   7   0   36.97    9.89
  -6   7   0   31.02    6.99
   6  -7   0   31.68    9.80
   6  -7   1  919.01   47.34
   6   7   1  903.16   38.07
   6   7   1  923.76   44.52
   6   7   2   24.94    8.56
   6   7   2   16.67    7.45
   6  -7   2   29.81   10.11
   6   7   3    0.26    5.85
   6   7   3  -10.08    6.89
   6  -7   3    9.01    8.61
   6   7   4  180.33   23.16
   6   7   4  159.42   19.47
   6  -7   4  197.62   25.55
   6   7   5  140.95   21.42
  -6  -8  10   47.82   13.51
  -6  -8   9   39.73   12.47
  -6   8   9   67.65   13.22
  -6   8   9   64.97   16.10
  -6   8   8    3.13    8.74
  -6  -8   8    2.98    6.87
  -6   8   8   10.91    6.42
  -6   8   7   11.35    8.81
   6   8  -7   31.33   11.38
  -6  -8   7   36.30   12.46
  -6   8   7   18.69    6.69
  -6   8   6   16.52    7.99
   6   8  -6   33.51   10.64
  -6  -8   6    8.27    8.99
  -6   8   6    7.11    5.62
  -6  -8   5  348.49   30.69
   6   8  -5  353.50   29.60
  -6   8   5  344.86   26.98
  -6   8   5  372.55   29.95
  -6   8   4   11.27    8.07
   6   8  -4    5.92    7.89
  -6  -8   4   22.37    9.34
   6  -8  -4   12.28    7.51
  -6   8   4   20.80    9.29
  -6  -8   3  171.14   21.73
   6   8  -3  155.31   19.46
  -6   8   3  183.27   19.93
   6  -8  -3  159.10   19.26
  -6   8   3  148.76   19.14
  -6   8   3  173.17   12.56
  -6  -8   2    8.83    6.62
   6   8  -2   25.17    8.79
   6  -8  -2   11.83    5.81
   6   8  -2   13.86    3.23
  -6   8   2   28.28    9.41
  -6   8   2   30.07   10.32
   6   8  -1 1034.60   30.96
   6   8  -1  942.97   45.73
  -6   8   1 1002.35   42.17
  -6   8   1  995.56   47.72
   6  -8  -1 1018.32   49.03
   6   8   0   69.55    9.88
   6   8   0   69.00   12.73
   6  -8   0   59.94   13.41
  -6   8   0   91.99   16.05
   6   8   1   17.80    6.88
   6   8   1    0.92    5.36
   6  -8   1    0.28   10.28
   6   8   2  123.20   16.29
   6   8   2  110.34   16.53
   6  -8   2  130.18   19.95
   6  -8   3  548.56   40.73
   6   8   3  534.36   35.35
   6   8   3  514.33   35.26
   6   8   4   11.89    7.49
   6   8   4    3.45    5.60
   6  -8   4    7.93    8.86
   6   8   5    1.82    5.35
  -6  -9  10  229.64   28.70
  -6  -9   9    4.72    8.48
  -6   9   9   25.02    8.69
  -6   9   9   18.03   10.25
  -6  -9   8   33.16   11.44
  -6   9   8   48.63   11.97
  -6   9   8   45.35   13.77
   6   9  -7   -0.81    6.20
  -6  -9   7   19.47    9.86
  -6   9   7    1.99    5.25
  -6   9   7   -1.53    5.95
  -6  -9   6  500.12   37.86
   6   9  -6  482.15   35.45
  -6   9   6  495.34   33.41
  -6   9   6  468.79   35.11
   6   9  -5   40.58   11.40
  -6  -9   5   44.85   13.00
  -6   9   5   30.11    9.26
  -6   9   5   30.62   11.03
   6   9  -4   16.26    8.51
  -6  -9   4   10.45    8.64
   6  -9  -4   16.78    7.83
  -6   9   4    7.72    8.47
  -6   9   4    8.25    7.08
  -6   9   3  858.34   25.31
  -6  -9   3  981.77   50.90
   6   9  -3  856.12   44.98
  -6   9   3  889.60   43.34
  -6   9   3  882.80   45.15
   6  -9  -3  831.82   44.20
  -6  -9   2  315.23   28.88
   6   9  -2  289.38   11.27
   6   9  -2  304.53   27.01
  -6   9   2  324.65   25.66
  -6   9   2  314.74   27.54
   6  -9  -2  273.54   26.23
   6   9  -1    3.52    3.27
  -6  -9   1   -0.04    7.59
   6   9  -1    7.10    7.51
   6  -9  -1    2.12    8.32
  -6   9   1    0.23    7.02
   6   9   0  254.66   18.16
   6   9   0  213.38   23.05
  -6   9   0  202.18   23.14
   6  -9   0  215.16   24.06
   6   9   1  767.61   35.35
   6   9   1  778.63   43.05
   6  -9   1  743.13   45.03
   6   9   2   37.51    9.57
   6   9   2   39.23   10.96
   6  -9   2   27.37   11.10
   6  -9   3  205.70   26.49
   6   9   3  155.76   19.64
   6   9   3  173.91   21.32
   6  -9   4  308.60   32.63
   6   9   4  328.09   30.18
   6   9   4  318.45   29.57
   6   9   5  213.86   26.51
  -6 -10   9  177.03   24.57
  -6  10   9  193.10   26.16
  -6  10   9  188.90   22.39
  -6 -10   8  735.58   48.91
  -6  10   8  774.20   44.04
  -6  10   8  772.86   48.91
   6  10  -7   -1.18    6.09
  -6 -10   7   10.58    9.30
  -6  10   7    4.26    5.97
  -6  10   7   -1.58    6.86
   6  10  -6  167.72   21.56
  -6 -10   6  174.26   23.87
  -6  10   6  173.46   20.63
  -6  10   6  162.70   21.52
   6  10  -5   30.91   10.97
  -6 -10   5   21.69   10.73
  -6  10   5   15.27    9.66
  -6  10   5   20.75    9.11
  -6 -10   4 1570.37   66.71
   6  10  -4 1588.71   62.91
  -6  10   4 1572.73   60.61
  -6  10   4 1559.09   60.66
   6 -10  -4 1537.77   61.01
  -6 -10   3   67.78   15.39
   6  10  -3   50.29   12.73
   6 -10  -3   35.66   10.83
  -6  10   3   62.49   13.75
  -6  10   3   50.35   12.60
  -6 -10   2   10.91    7.27
   6  10  -2   27.53   10.58
   6 -10  -2   14.12    7.97
  -6  10   2    9.54    7.00
   6  10  -1    8.66    3.65
  -6 -10   1   16.09    9.79
   6  10  -1   10.52    9.06
   6 -10  -1    7.54    7.48
  -6  10   1    9.41    6.94
   6  10   0   83.18   10.64
   6  10   0   65.57   13.85
   6 -10   0   72.11   15.01
  -6  10   0   56.13   13.50
   6  10   1   22.04    6.79
   6  10   1   21.93    9.43
   6 -10   1   19.77    9.72
   6  10   2  173.16   18.91
   6  10   2  173.26   22.03
   6 -10   2  233.27   26.64
   6  10   3   47.77   12.18
   6  10   3   40.57   11.57
   6 -10   3   53.41   15.28
   6  10   4   11.99    6.98
   6  10   4   22.09   10.50
   6 -10   4   20.01   13.50
   6  10   5    4.89    7.44
   6  10   5   27.44   10.32
  -6 -11   9   91.98   18.54
  -6  11   9  113.50   19.31
  -6 -11   8   26.40   11.38
  -6  11   8   12.98    9.07
  -6  11   8   31.65   10.51
  -6 -11   7  623.66   44.83
   6  11  -7  526.04   38.92
  -6  11   7  520.37   36.77
  -6  11   7  540.75   40.48
  -6 -11   6  553.00   41.76
   6  11  -6  471.15   36.24
  -6  11   6  510.83   38.26
  -6  11   6  496.29   35.66
   6  11  -5   84.16   15.51
  -6 -11   5   52.55   14.18
  -6  11   5   99.06   17.29
  -6  11   5   79.04   14.68
   6  11  -4  120.95   18.23
  -6 -11   4  108.49   20.10
   6 -11  -4  120.95   18.83
  -6  11   4  119.78   18.16
  -6  11   4  114.58   17.97
  -6 -11   3 1110.72   56.54
   6  11  -3 1116.80   53.24
  -6  11   3 1171.65   54.96
   6 -11  -3 1090.79   53.46
  -6 -11   2  227.06   26.50
   6  11  -2  229.30   24.64
  -6  11   2  242.08   25.99
   6 -11  -2  204.79   23.67
   6  11  -1   59.61    7.93
  -6 -11   1   65.44   15.44
   6  11  -1   53.24   13.01
   6 -11  -1   39.91   12.36
  -6  11   1   64.27   14.95
   6  11   0  145.38   13.92
   6  11   0  163.64   20.69
   6 -11   0  161.43   22.31
  -6  11   0  139.38   20.84
   6  11   1  564.19   30.55
   6  11   1  622.37   40.46
  -6  11  -1  604.23   42.39
   6 -11   1  626.22   43.46
   6  11   2   65.34   12.23
   6  11   2   45.47   12.97
   6 -11   2   90.48   18.02
   6  11   3   66.57   13.69
   6  11   3   39.43   11.19
   6 -11   3   62.17   16.49
   6  11   4   14.41    8.30
   6  11   4    7.91    6.83
   6  11   5  304.80   31.58
   6  11   5  237.66   27.79
  -6 -12   9   82.86   18.65
  -6  12   9   59.81   14.12
   6  12  -8   -1.82    7.82
  -6 -12   8   -5.57    8.40
  -6  12   8   -4.49   12.00
  -6  12   8   -4.84    5.76
   6  12  -7   87.55   17.45
  -6 -12   7   81.12   17.97
  -6  12   7   72.12   16.47
  -6  12   7   75.07   15.52
   6  12  -6   79.44   16.29
  -6 -12   6   99.44   18.30
  -6  12   6   91.45   18.11
  -6  12   6   78.12   15.39
   6  12  -5   40.17   12.41
  -6 -12   5   66.09   15.30
  -6  12   5   49.86   13.25
   6  12  -4  129.26   19.40
  -6 -12   4  143.12   22.00
   6 -12  -4  122.45   19.76
  -6  12   4  111.53   18.82
  -6 -12   3  103.33   18.96
   6  12  -3   84.53   15.94
   6 -12  -3   64.42   14.70
  -6  12   3  112.68   18.57
  -6 -12   2  596.00   42.68
   6  12  -2  564.39   38.47
  -6  12   2  578.82   40.22
   6 -12  -2  566.03   40.27
   6  12  -1  471.04   35.59
  -6  12   1  473.00   37.15
   6 -12  -1  521.72   39.30
  -6 -12   1  490.13   38.14
   6  12   0    5.44    3.83
  -6 -12   0   -5.38    8.63
   6  12   0   -7.11    7.08
   6 -12   0    5.29    8.16
  -6  12   0  -14.80    9.94
   6  12   1   11.92    5.99
   6  12   1   -2.57    8.70
   6 -12   1    9.65    9.83
  -6  12  -1   -3.55    7.72
   6  12   2  127.25   16.70
   6  12   2  116.54   19.28
   6 -12   2  176.39   24.84
   6  12   3  391.70   31.08
   6  12   3  391.52   34.83
   6 -12   3  454.24   39.71
   6  12   4    9.26    8.01
   6  12   4  -13.27    8.15
   6  12   5  151.77   23.11
   6  12   5  165.80   24.18
  -6  13   9  -11.97    8.70
   6  13  -8   23.11   11.20
  -6 -13   8   14.22   10.11
  -6  13   8   31.94   10.82
   6  13  -7   28.97   11.57
  -6 -13   7   24.80   11.79
  -6  13   7   21.13    9.15
   6  13  -6  221.99   25.92
  -6 -13   6  188.31   26.11
  -6  13   6  192.14   24.16
   6  13  -5   42.81   13.65
  -6 -13   5   42.34   12.97
  -6  13   5   35.57   11.91
   6  13  -4   87.07   16.25
  -6 -13   4   73.12   16.95
   6 -13  -4   76.80   15.82
  -6  13   4   82.00   16.25
  -6 -13   3   42.35   15.17
   6  13  -3   13.78    8.01
   6 -13  -3   30.23   12.02
  -6  13   3   37.13   13.23
  -6 -13   2  396.48   35.64
   6  13  -2  372.37   32.04
  -6  13   2  408.39   34.87
   6 -13  -2  379.04   34.20
  -6 -13   1    8.25    9.02
   6  13  -1   -1.82    8.27
   6 -13  -1    2.03    8.05
  -6  13   1    5.26    6.95
   6  13   0  260.50   27.25
  -6  13   0  273.91   29.51
   6 -13   0  275.03   29.76
  -6 -13   0  229.62   27.38
   6  13   1   38.17    9.02
   6  13   1   24.29   10.64
   6 -13   1   56.16   15.59
  -6  13  -1   20.00   11.48
   6  13   2  149.39   17.92
   6  13   2  128.20   20.76
   6 -13   2  134.30   21.80
  -6  13  -2  170.02   25.29
   6  13   3   55.46   12.62
   6  13   3   40.08   12.16
   6 -13   3   39.66   12.88
   6  13   4   95.42   17.34
   6  13   4   81.60   16.83
  -6  14   9  344.60   34.02
  -6 -14   8  399.96   38.95
   6  14  -8  418.23   37.04
  -6  14   8  412.28   36.49
  -6 -14   7  408.17   39.58
   6  14  -7  423.78   36.53
  -6  14   7  399.07   35.14
   6  14  -6    3.70    7.24
  -6 -14   6  -13.87    9.76
  -6  14   6   -5.95    7.56
  -6 -14   5  297.50   32.81
   6  14  -5  323.11   31.20
  -6  14   5  332.66   31.76
  -6 -14   4  251.34   29.78
   6  14  -4  237.37   26.98
  -6  14   4  251.39   27.79
   6 -14  -4  238.57   27.54
  -6 -14   3  164.18   24.47
   6  14  -3  130.43   19.69
   6 -14  -3  205.03   25.58
  -6  14   3  189.60   23.90
  -6 -14   2    5.73    8.40
   6  14  -2   -0.67    8.20
   6 -14  -2   16.38   10.18
  -6  14   2   22.59   11.59
  -6 -14   1  122.96   21.27
   6  14  -1  111.18   18.55
   6 -14  -1  116.95   20.96
  -6  14   1  129.49   21.31
  -6 -14   0   49.58   14.64
   6  14   0   41.45   12.22
   6 -14   0   61.49   15.72
  -6  14   0   64.59   15.48
   6  14   1   13.19    9.24
   6 -14   1    8.55    9.20
  -6  14  -1   16.80   11.13
   6  14   2   60.05   11.96
   6  14   2   92.11   18.75
   6 -14   2   49.28   14.28
  -6  14  -2   87.29   18.68
   6  14   3   72.75   14.09
   6  14   3   60.70   14.36
   6  14   4   -0.05    3.20
   6  14   4   -4.30    7.40
   6  15  -8   14.61    9.35
  -6  15   8   19.62   10.39
  -6 -15   7  514.71   44.38
   6  15  -7  477.69   39.31
  -6  15   7  375.95   35.35
   6  15  -6   21.25   10.14
  -6 -15   6   22.54   12.82
  -6  15   6    4.20    8.25
  -6 -15   5  304.89   35.18
   6  15  -5  307.03   29.83
  -6  15   5  300.42   30.49
  -6 -15   4  431.12   41.09
   6  15  -4  426.77   35.83
  -6  15   4  430.72   35.22
   6 -15  -4  427.93   37.32
  -6 -15   3  189.03   27.23
   6  15  -3  188.83   23.84
   6 -15  -3  176.02   25.12
  -6  15   3  172.48   22.76
  -6 -15   2  437.85   39.27
   6  15  -2  433.65   36.33
  -6  15   2  439.39   38.68
   6 -15  -2  435.22   36.59
  -6 -15   1   93.95   19.40
   6  15  -1   94.51   15.85
   6 -15  -1   94.09   20.21
  -6  15   1   94.68   18.58
   6  15   0  410.92   34.69
  -6  15   0  410.98   41.21
   6 -15   0  411.95   37.11
  -6 -15   0  417.13   37.04
   6  15   1  235.84   26.67
  -6 -15  -1  228.74   29.14
   6 -15   1  233.12   30.13
  -6  15  -1  232.57   30.56
   6  15   2  247.31   29.22
   6 -15   2  254.11   32.31
  -6  15  -2  245.76   30.64
   6  15   3   14.91    9.05
   6  16  -7   43.02   15.10
  -6  16   7   48.01   11.74
   6  16  -6  129.45   20.02
  -6 -16   6  121.55   23.09
  -6  16   6  121.25   21.81
   6  16  -5    4.10    6.22
  -6 -16   5    4.14   10.02
  -6  16   5    4.12    7.80
   6  16  -4  222.92   26.96
  -6 -16   4  214.12   29.14
   6 -16  -4  216.35   27.38
  -6  16   4  217.38   26.07
  -6 -16   3   -6.99    9.55
   6  16  -3   -1.51    6.93
   6 -16  -3   13.39   10.43
  -6  16   3    6.09   10.06
  -6 -16   2  319.32   34.62
   6  16  -2  343.55   32.86
  -6  16   2  353.46   35.13
   6 -16  -2  424.31   38.15
  -6 -16   1   20.65   14.48
   6  16  -1    6.95    8.47
   6 -16  -1   -2.55    8.77
  -6  16   1    1.64    9.24
  -6 -16   0  973.73   58.64
   6  16   0 1012.73   57.40
  -6  16   0 1024.64   60.69
   6 -16   0 1074.90   62.26
  -6 -16  -1   41.93   14.32
   6  16   1   38.80   14.19
   6 -16   1   29.84   11.65
  -6  16  -1   34.66   13.34
   6  16   2  396.50   37.62
  -6  17   7  137.66   23.11
   6  17  -6   11.53    9.01
  -6  17   6   24.92    9.21
   6  17  -5   26.37    9.02
  -6 -17   5   24.91   12.73
  -6  17   5   26.71   12.35
   6  17  -4   67.45   15.23
   6 -17  -4   71.22   16.61
  -6 -17   4   72.39   17.10
  -6  17   4   73.28   17.18
  -6 -17   3   51.04   16.26
   6  17  -3   53.69   13.13
   6 -17  -3   47.52   17.96
  -6  17   3   46.53   12.30
  -6 -17   2  369.19   34.33
   6  17  -2  369.37   36.41
  -6  17   2  372.14   35.56
   6 -17  -2  371.52   39.20
  -6 -17   1    9.94    2.09
   6  17  -1    9.91    2.18
   6 -17  -1    9.90    2.46
  -6  17   1    9.99    2.80
  -6 -17   0   29.12   12.70
   6  17   0   21.48   10.55
   6 -17   0   19.19    9.92
  -6  17   0   13.04   10.42
  -6 -17  -1   79.18   19.24
   6  17   1   79.10   19.78
   6 -17   1   79.16   18.98
  -6  17  -1   79.18   17.37
  -6  18   6   79.18   15.85
   6  18  -5  387.99   35.67
  -6  18   5  389.42   39.05
   6  18  -4    8.28    7.66
  -6 -18   4    8.50   11.01
  -6  18   4    8.84    7.94
   6  18  -3  144.55   22.53
  -6 -18   3  144.09   25.35
   6 -18  -3  144.61   22.80
  -6  18   3  143.50   23.41
  -6 -18   2   26.76   13.97
   6  18  -2   25.90   13.66
   6 -18  -2   25.26   12.42
  -6  18   2   26.84   12.36
  -6 -18   1  175.52   27.74
   6  18  -1  166.10   24.30
   6 -18  -1  202.87   28.93
  -6  18   1  203.08   28.93
  -6 -18   0   24.42   13.88
   6 -18   0    6.91    9.35
  -6  18   0   -2.65    7.45
   6 -19  -4  118.86   22.41
  -6  19   4  151.79   24.46
   6 -19  -3  -16.64   10.73
  -6  19   3    1.91    8.34
  -6 -19   2  301.81   35.13
  -6  19   2  383.76   38.71
   6 -19  -2  394.26   39.54
  -7   0   9   36.37   13.66
  -7   0   8   -6.05   10.67
  -7   0   7  207.50   20.24
  -7   0   7  215.23   24.96
  -7   0   6    3.51    5.14
  -7   0   6   -4.39    9.74
  -7   0   5  226.23   21.58
  -7   0   5  233.56   24.11
  -7   0   4    2.41    5.22
   7   0  -4    2.46    3.43
  -7   0   4   -3.66    7.39
  -7   0   4    4.18    3.69
  -7   0   3    5.31    6.55
   7   0  -3    7.16    4.33
  -7   0   3   -3.20    8.31
  -7   0   3    7.65    4.77
  -7   0   2   -3.40    6.72
   7   0  -2   -0.13    5.89
   7   0  -2    2.78    5.19
  -7   0   2   -2.60    5.61
  -7   0   1 2060.23   59.41
   7   0  -1 2070.23   63.61
   7   0   0   -2.21    5.15
  -7   0   0   -1.73    5.59
   7   0   0    6.26    6.55
   7   0   1  165.62   19.88
   7   0   1  163.37   17.58
  -7   0  -1  158.60   14.98
   7   0   2    0.47    3.99
   7   0   2   -4.56    6.77
   7   0   3 1461.36   64.51
   7   0   4   -9.33    7.77
  -7  -1   9  100.64   18.95
  -7   1   9   75.64   18.43
  -7   1   8   72.60   16.57
  -7  -1   8   87.53   17.56
  -7  -1   7    3.63    6.30
  -7  -1   7   -7.22    8.86
  -7  -1   6  955.12   44.71
  -7   1   6 1123.04   44.74
  -7   1   6 1072.58   52.71
  -7  -1   6  965.53   50.02
  -7  -1   5    1.87    8.46
  -7   1   5    7.06    7.27
  -7  -1   5   17.34    6.84
  -7   1   5    5.79    6.03
  -7  -1   4   79.86   13.74
  -7   1   4   80.85   14.37
  -7   1   4   71.96   12.53
  -7  -1   4   91.50   14.75
   7   1  -4   76.73    9.08
   7  -1  -4   79.83   10.98
  -7   1   4   81.52   11.26
  -7   1   3   86.59   13.93
  -7   1   3  100.50   14.73
  -7  -1   3   63.75   12.51
   7   1  -3  103.85   15.28
   7  -1  -3  115.42   13.85
   7   1  -3  105.50   12.08
  -7   1   3  100.11   13.05
  -7  -1   3   85.07   11.14
  -7  -1   3   70.17   12.94
  -7   1   2 1184.75   47.16
   7  -1  -2 1210.03   49.19
   7   1  -2 1236.17   50.98
  -7  -1   2 1229.82   48.32
  -7   1   2 1292.24   47.56
  -7  -1   2 1256.11   43.86
   7  -1  -2 1337.52   48.46
   7   1  -2 1259.33   43.71
   7  -1  -1   13.96    6.51
   7   1  -1   15.43    8.30
  -7  -1   1   -1.57    7.27
  -7   1   1   19.84    7.99
   7  -1  -1   14.06    7.98
   7   1  -1   14.10    6.44
   7  -1   0   -1.09    4.74
   7   1   0    0.19    6.58
  -7   1   0    2.22    4.89
   7  -1   0   -8.28    6.45
   7   1   0   11.87    6.91
  -7  -1   0   -0.17    4.56
   7  -1   1  598.26   37.15
   7   1   1  592.83   35.88
   7  -1   1  618.45   32.94
   7   1   1  602.50   33.98
  -7   1  -1  571.56   27.95
  -7  -1  -1  595.61   28.49
   7  -1   2  241.04   25.76
   7   1   2  196.35   22.25
   7   1   2  208.86   19.91
   7   1   3   43.43   12.49
   7  -1   3   29.36   11.42
   7   1   4  182.16   24.29
   7  -1   4  201.77   26.42
  -7  -2   9   36.44   14.69
  -7   2   9   28.16   12.67
  -7   2   8  576.37   42.00
  -7  -2   8  518.94   34.26
  -7  -2   8  535.20   40.38
  -7  -2   7   17.06    9.29
  -7  -2   7   20.40    7.94
  -7   2   7   -2.86    9.59
  -7  -2   6   19.76    8.94
  -7  -2   6   39.01   11.42
  -7   2   6   43.85    9.03
  -7   2   6   45.14   12.36
  -7   2   5    7.71    7.65
  -7  -2   5    5.61    6.64
  -7   2   5   14.60    7.49
  -7  -2   5   12.00    9.43
  -7   2   5   10.51    5.08
  -7   2   4  908.93   40.64
  -7  -2   4  975.83   47.12
  -7   2   4  965.80   46.51
   7   2  -4 1001.13   48.38
  -7  -2   4  944.55   46.20
  -7   2   4 1025.07   39.64
   7  -2  -4 1024.46   39.37
  -7  -2   3  269.05   25.17
  -7   2   3  222.01   21.79
   7   2  -3  230.16   23.34
  -7  -2   3  243.03   23.24
  -7   2   3  246.82   21.10
  -7  -2   3  227.77   16.88
   7   2  -3  295.15   18.36
   7  -2  -3  262.15   21.41
  -7   2   3  271.20   22.89
  -7  -2   2   -5.86    8.33
   7   2  -2   19.67    8.00
   7  -2  -2   20.33    7.37
   7   2  -2    8.91    4.79
  -7   2   2    6.27    6.77
  -7   2   2    4.81    5.40
   7   2  -1  177.79   17.34
   7   2  -1  122.38   16.28
  -7   2   1  135.62   15.87
  -7  -2   1  124.70   15.33
   7  -2  -1  161.42   18.81
   7  -2   0  752.97   40.27
   7   2   0  802.67   38.63
  -7  -2   0  771.37   34.82
   7  -2   0  894.38   39.87
   7   2   0  792.59   40.40
  -7   2   0  798.21   35.33
   7  -2   1   18.18    6.69
   7   2   1   28.99    9.35
  -7  -2  -1   31.88    7.60
   7  -2   1   44.53   11.22
   7   2   1   41.62   10.36
  -7   2  -1   37.61    8.29
   7   2   2   39.39    9.27
   7  -2   2   35.53   10.53
   7   2   2   29.28    8.94
   7   2   3  133.61   19.83
   7  -2   3  131.31   20.70
   7   2   4  171.33   23.51
   7  -2   4  151.16   22.84
  -7  -3   9  296.36   32.12
  -7   3   9  308.28   32.15
  -7  -3   8  -20.72   11.87
  -7  -3   8   -1.08    5.58
  -7   3   8   -3.28   10.34
  -7   3   7  356.25   31.92
  -7  -3   7  432.38   32.63
  -7  -3   7  355.62   32.06
  -7   3   6  500.24   36.53
  -7  -3   6  485.30   34.32
  -7  -3   6  477.08   35.78
  -7  -3   5  207.28   22.66
  -7   3   5  186.48   22.21
  -7   3   5  187.43   18.26
  -7  -3   5  189.69   21.13
  -7   3   5  189.47   17.01
   7   3  -4   19.77    8.72
  -7   3   4   21.24    6.64
  -7  -3   4   16.90    8.38
   7  -3  -4   16.90    7.18
  -7   3   4   19.64    7.54
  -7  -3   4   20.33    9.03
  -7   3   4   27.17    9.57
  -7  -3   3  770.18   42.94
  -7   3   3  779.70   40.42
   7   3  -3  775.97   42.66
  -7  -3   3  767.60   40.01
  -7   3   3  765.55   37.26
   7   3  -3  768.55   27.66
   7  -3  -3  776.57   38.10
  -7   3   3  774.26   36.32
   7   3  -2  229.38   22.17
  -7  -3   2  226.70   19.49
  -7   3   2  221.70   21.58
   7  -3  -2  222.65   21.84
   7   3  -2  228.30   18.65
  -7   3   2  237.05   21.96
   7   3  -1  125.07   14.17
   7   3  -1  131.78   17.22
  -7  -3   1  122.42   14.91
   7  -3  -1  122.60   16.59
  -7   3   1  128.75   16.01
  -7   3   0  125.58   13.91
   7   3   0  119.70   16.44
   7  -3   0  117.33   19.43
  -7  -3   0  119.38   13.17
   7   3   0  126.02   14.64
   7  -3   1  357.68   30.73
   7   3   1  352.63   27.46
  -7  -3  -1  347.98   22.43
   7   3   1  355.57   27.17
  -7   3  -1  349.80   21.82
   7   3   2    3.68    6.02
   7   3   2    4.34    5.43
   7  -3   2    4.50    6.76
   7   3   3    0.85    8.60
   7  -3   3    0.68   10.96
   7   3   4   59.48   12.91
   7  -3   4   59.53   16.28
  -7  -4   9   29.22   10.08
  -7  -4   8  226.25   24.70
  -7  -4   8  213.29   26.65
  -7   4   8  190.99   24.68
  -7  -4   7  229.19   24.80
  -7  -4   7  253.51   27.39
  -7   4   7  217.24   25.59
  -7  -4   6   41.03   12.15
  -7   4   6   15.94   10.07
  -7  -4   6   11.12    8.81
  -7   4   6   18.49    7.38
  -7  -4   5  230.05   24.48
   7   4  -5  239.90   25.36
  -7  -4   5  245.17   25.61
  -7   4   5  206.66   19.14
  -7   4   5  228.50   24.61
  -7   4   4  496.09   27.94
  -7  -4   4  495.50   35.42
   7   4  -4  525.76   35.80
  -7   4   4  543.42   31.51
   7  -4  -4  504.41   30.58
  -7   4   4  546.62   35.42
  -7   4   3   25.82    7.27
  -7  -4   3   22.85    9.13
   7   4  -3   21.54    9.98
  -7   4   3   11.58    7.19
   7  -4  -3   17.26    6.27
  -7   4   3   17.39    7.18
   7   4  -2  311.73   27.10
  -7  -4   2  297.56   24.76
  -7   4   2  274.30   24.16
  -7   4   2  289.05   24.08
   7  -4  -2  283.53   24.68
   7   4  -2  301.02   18.71
  -7  -4   2  312.82   28.36
   7   4  -1  720.35   32.12
   7   4  -1  669.59   38.77
  -7  -4   1  679.09   35.16
  -7   4   1  763.58   41.16
  -7   4   1  717.20   35.91
   7  -4  -1  703.02   39.71
   7   4   0  365.18   25.20
   7   4   0  356.59   28.17
  -7  -4   0  379.98   25.24
  -7   4   0  352.45   24.43
   7  -4   0  391.82   30.59
   7   4   1   54.56   11.60
  -7   4  -1   35.74    8.00
  -7  -4  -1   40.68    8.24
   7  -4   1   44.45   11.75
   7   4   1   33.63    9.00
   7  -4   2  414.34   34.50
   7   4   2  338.90   28.40
   7   4   2  348.96   27.71
   7  -4   3  488.99   39.00
   7   4   3  485.22   36.40
   7  -4   4  311.10   32.94
   7   4   4  285.42   30.15
  -7  -5   9   14.66    9.49
  -7   5   8    5.20    9.77
  -7  -5   8  -11.93    8.27
  -7  -5   8    0.34    7.46
  -7  -5   7  102.99   18.54
  -7   5   7  125.26   20.75
  -7  -5   7  144.80   20.09
  -7  -5   6 1335.54   59.25
  -7   5   6 1365.58   48.55
  -7   5   6 1455.12   62.34
  -7  -5   5  323.94   29.73
   7   5  -5  428.47   33.99
  -7   5   5  367.50   26.12
  -7   5   5  376.01   31.06
   7   5  -4    4.17    7.03
  -7   5   4    2.72    7.12
  -7   5   4   14.79    5.75
  -7  -5   4    5.85    7.65
   7  -5  -4    6.01    5.62
  -7   5   4   17.17    7.86
  -7   5   3   66.05   12.50
  -7   5   3   73.19   11.60
  -7  -5   3   97.42   16.58
   7   5  -3   75.31   14.83
   7  -5  -3   66.51   12.88
  -7   5   3   91.30   14.69
   7   5  -2  740.60   41.80
  -7   5   2  786.59   41.50
  -7   5   2  783.89   39.50
   7  -5  -2  731.57   40.67
  -7  -5   2  736.05   43.94
   7   5  -1  474.90   25.50
   7   5  -1  460.51   32.82
  -7   5   1  453.09   32.55
  -7   5   1  468.64   29.49
   7  -5  -1  515.78   35.12
   7   5   0  305.97   22.76
   7   5   0  283.03   25.87
  -7  -5   0  247.12   20.89
  -7   5   0  267.04   21.81
   7  -5   0  251.66   25.50
   7   5   1    9.60    6.27
   7   5   1    7.93    6.55
  -7  -5  -1    5.62    5.10
   7  -5   1   14.33    9.95
   7  -5   2  287.69   29.31
   7   5   2  325.40   27.57
   7   5   2  275.50   25.85
   7   5   3   20.73    9.26
   7   5   3   39.24   10.22
   7  -5   3   35.96   12.65
   7   5   4  298.03   30.81
  -7  -6   9  137.50   21.06
  -7   6   8  169.96   23.84
  -7  -6   8  133.27   20.85
  -7  -6   8  161.12   23.33
  -7  -6   7  408.28   34.19
  -7   6   7  350.70   32.37
  -7   6   6   65.42   14.71
   7   6  -6   61.12   14.96
  -7  -6   6   54.77   14.16
  -7   6   6   33.61    8.78
  -7  -6   5  676.00   43.77
   7   6  -5  704.55   43.44
  -7   6   5  730.16   38.18
  -7   6   5  673.12   41.67
  -7  -6   4  350.62   31.65
   7   6  -4  365.65   31.09
  -7   6   4  397.50   29.15
   7  -6  -4  406.77   29.69
  -7   6   4  387.45   30.38
  -7  -6   3  459.98   35.74
   7   6  -3  418.50   32.40
  -7   6   3  447.25   31.85
  -7   6   3  416.73   30.52
   7  -6  -3  430.45   31.36
  -7   6   3  431.45   25.41
  -7   6   2    4.91    7.20
  -7  -6   2   -0.17    7.20
   7   6  -2   -3.72    8.28
   7  -6  -2    9.06    7.59
  -7   6   2    0.82    7.42
   7   6  -1  268.05   18.71
   7   6  -1  301.17   27.30
  -7   6   1  257.92   22.62
  -7   6   1  269.94   25.65
   7  -6  -1  328.17   29.02
   7   6   0   -2.49    5.64
  -7   6   0   -4.53    6.89
   7  -6   0   -0.16    7.67
   7   6   0    1.82    3.55
   7   6   1  123.85   16.13
   7   6   1  124.67   18.02
  -7  -6  -1  128.40   14.68
   7  -6   1  139.32   20.41
   7   6   2    5.67    5.30
   7   6   2    0.84    5.67
   7  -6   2    5.35    6.93
   7   6   3  103.20   17.21
   7   6   3   81.85   15.41
   7  -6   3  106.20   20.17
   7   6   4   53.47   13.82
  -7  -7  10   14.74    8.43
  -7  -7   9  145.86   21.41
  -7   7   8   50.01   15.35
  -7  -7   8   56.58   14.18
  -7  -7   7  424.63   35.47
  -7   7   7  496.03   31.85
  -7   7   7  471.93   37.65
  -7   7   6   13.70    9.89
   7   7  -6   19.61    8.64
  -7  -7   6   21.26   10.29
  -7   7   6   37.89    9.62
  -7  -7   5  266.32   28.43
   7   7  -5  281.28   28.30
  -7   7   5  314.12   26.28
  -7   7   5  314.97   29.18
  -7   7   4   74.18   13.93
   7   7  -4   81.45   15.75
  -7  -7   4   80.10   16.21
   7  -7  -4   86.71   15.03
  -7   7   4   89.49   14.54
  -7  -7   3  544.71   39.77
   7   7  -3  581.36   38.81
  -7   7   3  561.65   36.64
  -7   7   3  539.94   35.24
   7  -7  -3  514.54   35.14
  -7  -7   2   21.43   10.80
   7   7  -2   16.36    7.32
   7  -7  -2    3.13    6.28
  -7   7   2    4.11    6.07
  -7   7   2    7.96    6.40
   7   7  -1  478.32   34.89
  -7   7   1  496.03   31.32
  -7   7   1  502.46   36.36
   7  -7  -1  544.59   37.87
   7   7   0   87.27   16.11
   7  -7   0   82.91   16.01
  -7   7   0   85.92   16.37
   7   7   0   88.21   11.73
   7   7   1   81.08   13.16
   7   7   1   71.60   13.97
   7  -7   1   68.56   15.32
   7   7   2  131.85   17.93
   7   7   2  144.33   19.96
   7  -7   2  128.29   21.04
   7   7   3   19.26    9.41
   7   7   3   11.01    7.44
   7  -7   3   11.29    6.72
   7   7   4    2.53    5.33
  -7  -8  10  176.15   26.34
  -7  -8   9   27.13   11.81
  -7   8   8  100.88   19.01
  -7  -8   8  120.50   20.79
  -7   8   7    4.54    9.06
   7   8  -7   24.00   10.01
  -7  -8   7   13.42    8.69
  -7   8   7   15.88    7.69
  -7   8   6   24.48   11.64
   7   8  -6    8.85    7.15
  -7  -8   6    1.12    8.44
  -7   8   5   15.03    9.77
   7   8  -5    9.97    9.69
  -7  -8   5   15.76    8.98
  -7   8   5   16.10    9.33
  -7  -8   4  198.63   25.16
   7   8  -4  198.61   23.75
   7  -8  -4  163.40   20.55
  -7   8   4  212.15   23.36
  -7   8   4  174.85   20.73
  -7  -8   3    0.94    7.03
   7   8  -3   -3.71    8.12
   7  -8  -3    6.81    7.60
  -7   8   3    2.77    5.85
  -7   8   3    7.00    7.21
  -7  -8   2   93.31   17.76
   7   8  -2  103.31   17.42
   7  -8  -2   57.56   13.35
  -7   8   2   85.70   14.48
  -7   8   2   88.17   16.00
   7   8  -1   -8.97    7.28
  -7   8   1    1.58    5.68
   7  -8  -1   12.09    8.69
  -7   8   1    0.51    7.24
   7   8   0  635.82   40.92
  -7   8   0  619.14   42.01
   7  -8   0  666.70   44.00
   7   8   1    4.16    4.65
   7   8   1    1.57    7.46
   7  -8   1   -2.64    8.14
   7  -8   2  303.56   31.39
   7   8   2  280.56   25.66
   7   8   2  248.27   26.08
   7   8   3    8.33    6.67
   7   8   3    3.52    6.70
   7   8   4  673.24   45.44
  -7  -9   9  316.33   33.65
  -7  -9   8   13.42    9.23
   7   9  -7  182.14   24.58
  -7  -9   7  177.55   24.89
  -7   9   7  192.11   24.86
  -7   9   7  181.00   21.21
   7   9  -6   -2.67    6.91
  -7  -9   6    7.25    8.41
  -7   9   6   -6.63    5.59
  -7   9   6    2.95    7.91
  -7  -9   5  401.87   35.92
   7   9  -5  465.50   36.83
  -7   9   5  389.67   31.01
  -7   9   5  402.63   33.66
   7   9  -4    6.77    8.29
  -7  -9   4   26.20   10.95
   7  -9  -4    0.82    6.20
  -7   9   4    2.60    6.32
  -7   9   4   14.14    7.55
  -7  -9   3  440.78   36.93
   7   9  -3  428.76   34.69
  -7   9   3  432.61   32.55
  -7   9   3  410.79   33.10
   7  -9  -3  450.95   34.87
  -7  -9   2   17.23   10.72
   7   9  -2   35.15   12.13
   7  -9  -2   22.61   10.88
  -7   9   2   14.57    7.32
  -7   9   2   24.66    9.48
   7   9  -1  231.63   25.43
  -7   9   1  214.36   25.17
   7  -9  -1  234.95   26.42
  -7  -9   1  229.67   27.11
   7   9   0  104.47   17.78
   7  -9   0  118.23   19.76
  -7   9   0   82.87   16.91
   7   9   1  406.68   33.62
   7  -9   1  416.59   36.14
   7   9   2  191.82   21.09
   7   9   2  166.65   22.14
   7  -9   2  155.88   23.84
   7   9   3    6.00    5.48
   7   9   3    0.86    7.56
   7   9   4  101.67   18.39
  -7 -10   9  369.18   36.45
  -7 -10   8  374.07   37.03
   7  10  -7  125.81   20.50
  -7 -10   7  105.35   20.82
  -7  10   7   95.87   16.49
  -7  10   7  115.71   21.20
   7  10  -6   12.40    8.01
  -7 -10   6    8.73    8.84
  -7  10   6    0.57    8.09
  -7  10   6   -1.36    6.60
  -7 -10   5  293.17   31.78
   7  10  -5  333.54   32.10
  -7  10   5  320.51   29.03
  -7  10   5  389.24   33.56
   7  10  -4   76.14   15.32
[truncated: 21,559 more chars]
